# Supplementary material for: Dynamic Transcriptome Profiling Reveals Key Regulatory Networks Underlying Curd Development in Cauliflower (Brassica oleracea L. botrytis)
Source: Int J Mol Sci. 2026 Jan 28;27(3):1308. doi: 10.3390/ijms27031308 (PMC12897975; doi:10.3390/ijms27031308)
Supplement: Supplementary file 1 [file ijms-27-01308-s001.zip]

Archive with 2 entries (2 files):
- Supplementary Fig.pdf
- Supplementary Table.xlsx
