# Supplementary material for: Dynamic Transcriptome Profiling Reveals Key Regulatory Networks Underlying Curd Development in Cauliflower (Brassica oleracea L. botrytis)
Source: Int J Mol Sci. 2026 Jan 28;27(3):1308. doi: 10.3390/ijms27031308 (PMC12897975; doi:10.3390/ijms27031308)
Supplement: Supplementary file 1 [file ijms-27-01308-s001.zip › Supplementary Table.xlsx]

## Sheet: Table S1
Table S1 Average genes expression data of different groups
Gene ID	SAM	CI	CT	CM	CB	CT-P1	CM-P2	CB-P3	GO_id	Pathway_id	Domain	Domain Description
BolK_0g00010	0.156667	0.256667	0	0.08	0.153333	0.07	0	0	GO:0009626;GO:0000226;GO:0005737;GO:0016021;GO:0005874;GO:000801	------	------	------
BolK_0g00020	12.4033	15.1067	12.2467	9.92	11.32	7.64333	6.93	7.99667	GO:0009854;GO:0005829;GO:0030267;GO:0016616;GO:0016618;GO:0051287;GO:004799	map00630;map00260	2-Hacid_dh_C;2-Hacid_dh	D-isomer specific 2-hydroxyacid dehydrogenase, NAD binding domain;D-isomer specific 2-hydroxyacid dehydrogenase, catalytic domain
BolK_0g00030	3.04333	2.23333	2.93	2.75	2.91333	3.02333	6.70667	3.03333	GO:0006561;GO:0006972;GO:0055085;GO:0016021;GO:0005739;GO:0000064;GO:0061459;GO:0015189;GO:000529	------	Mito_carr	Mitochondrial carrier protein
BolK_0g00040	0	0	0	0	0	0	0	0	GO:001503	------	------	------
BolK_0g00050	2.58667	2.73333	2.11	1.53667	2.73	3.33667	2.16333	1.70667	GO:0006139;GO:0006620;GO:0006614;GO:0016021;GO:0031207;GO:0016818;GO:0008320;GO:0008276;GO:0003676;GO:0004386;GO:000552	------	Methyltransf_16	Lysine methyltransferase
BolK_0g00060	0.12	0.043333	0.11	0	0.08	0.903333	0.056667	0.826667	GO:0006620;GO:0006614;GO:0015031;GO:0005783;GO:0016021;GO:0030176;GO:0031207;GO:000832	map03060;map04141	Sec63	Sec63 Brl domain
BolK_0g00070	6.61667	7.14667	7.56333	4.55	7.01667	6.73	4.84333	4.59667	GO:0000723;GO:0010569;GO:0000725;GO:0006281;GO:0043007;GO:0006260;GO:0045910;GO:0006139;GO:0032508;GO:0006310;GO:0090657;GO:0009555;GO:0070716;GO:0036297;GO:0006355;GO:0048364;GO:1904430;GO:0005634;GO:0005739;GO:0016887;GO:0003677;GO:0003678;GO:0070182;GO:0005524;GO:0051539;GO:0016818;GO:004687	------	Helicase_C_2;DEAD_2;ResIII;DEAD;CCM2_C	Helicase C-terminal domain;DEAD_2;Type III restriction enzyme, res subunit;DEAD/DEAH box helicase;Cerebral cavernous malformation protein, harmonin-homology
BolK_0g00080	0	0.15	0.096667	1.73333	0.056667	0.033333	1.4	0	GO:0045892;GO:000563	------	Ovate	Transcriptional repressor, ovate
BolK_0g00090	27.19	15.6533	32.1667	17.7567	23.2133	12.0667	24.2367	33.6567	GO:0006457;GO:0009408;GO:0009507;GO:0031072;GO:0051082;GO:0046872;GO:000552	------	DnaJ_C;DnaJ;DnaJ_CXXCXGXG	DnaJ C terminal domain;DnaJ domain;DnaJ central domain
BolK_0g00100	45.1433	20.0033	21.83	26.93	9.40667	12.2033	98.8767	19.1767	GO:0044209;GO:0006166;GO:0006168;GO:0005737;GO:0005829;GO:000399	------	------	------
BolK_0g00110	3.30667	4.30667	5.03	5.20333	5.19333	5.20333	17.51	0.94	GO:0044209;GO:0006166;GO:0006168;GO:0005737;GO:0005829;GO:0043130;GO:000399	------	CUE	CUE domain
BolK_0g00120	29.9767	10.82	208.06	61.2	51.2933	17.1933	89.15	11.27	GO:0044209;GO:0006166;GO:0006168;GO:0005737;GO:0005829;GO:000399	map01232;map00230	Pribosyltran	Phosphoribosyl transferase domain
BolK_0g00130	0	0	0	0	0	0	0	0	GO:0000244;GO:0000398;GO:0005682;GO:0005681;GO:0071013;GO:0030619;GO:0097157;GO:0030620;GO:0030623;GO:0008237;GO:001707	map03040	PROCT	PROCT
BolK_0g00140	2.98	0.02	1.98667	7.81	4.85667	0.023333	0.566667	0.78	------	------	CBS	CBS domain
BolK_0g00150	10.8967	10.29	21.9333	17.8533	11.1333	19.3367	17.1167	11.28	------	------	PP2;F-box;F-box-like	Phloem protein 2;F-box domain;F-box-like
BolK_0g00160	4.76667	0.596667	4.54667	10.7667	4.92	4.59333	10.1167	12.59	------	------	LOR	LURP-one-related
BolK_0g00170	0.6	0.806667	1.16333	2.08667	5.03	0.58	5.18	0	GO:000697	------	------	------
BolK_0g00180	3.82667	9.33667	33.6233	31.6733	32.9833	26.6267	170.05	15.1833	GO:000697	------	------	------
BolK_0g00190	0.626667	1.69667	1.79	0.743333	2.05	1.24667	0.413333	1.17667	------	------	------	------
BolK_0g00200	2.87667	3.24333	4.23667	1.16333	2.37667	3.25	0.773333	1.19333	------	------	DUF1644	Protein of unknown function
BolK_0g00210	0.193333	0.376667	0.273333	0.136667	0.376667	9.35	0.2	2.57	------	------	DUF642	Protein of unknown function
BolK_0g00220	0	0	0	0	0	0	0	0	GO:001602	------	zf-RVT	zinc-binding in reverse transcriptase
BolK_0g00230	19.5867	24.4567	17.9667	19.7433	28.61	17.1633	15.1067	22.9133	GO:0031969;GO:0016021;GO:0005471;GO:000552	------	TLC	TLC ATP/ADP transporter
BolK_0g00240	4.40667	1.31333	3.68333	9.56	4.54667	1.24333	10.4667	6.14667	GO:0090414;GO:0016021;GO:0009705;GO:001509	------	MFS_MOT1;Sulfate_transp	Molybdate transporter of MFS superfamily;Sulfate permease family
BolK_0g00250	0	0.256667	0.113333	0.323333	0.183333	0.07	0.526667	0	GO:005121	------	------	------
BolK_0g00260	0	0	0	0	0.126667	0	0	0	GO:0009686;GO:0009416;GO:0051213;GO:0016707;GO:0046872;GO:001649	map00904	2OG-FeII_Oxy	2OG-F
BolK_0g00270	0	0	0	0	0	0	0	0	GO:0051013;GO:0005737;GO:0015630;GO:0005874;GO:0016853;GO:0008017;GO:0008568;GO:0016887;GO:000552	------	------	------
BolK_0g00280	3.04667	1.19333	0.45	0.03	3.76	0.956667	0.296667	0.34	GO:0009058;GO:0006520;GO:0003824;GO:0030170;GO:000848	map00270;map00380	Aminotran_1_2;Cys_Met_Meta_PP	Aminotransferase class I and II;Cys/Met metabolism PLP-dependent enzyme
BolK_0g00290	0	0	0	0	0	0	0	0	------	------	------	------
BolK_0g00300	2.12	1.45	0.716667	0.133333	1.06667	1.79667	0.546667	0.886667	GO:0051301;GO:000704	------	Cyclin_N;Cyclin_C	Cyclin, N-terminal domain;Cyclin, C-terminal domain
BolK_0g00310	8.55333	0.07	0.17	0.166667	1.03667	0.353333	5.99333	15.4867	GO:0016310;GO:0009853;GO:0016301;GO:0005524;GO:000888	map00630;map00561;map00260	------	------
BolK_0g00320	2.24667	0	13.3667	40.3067	15.8633	0.14	16.7867	1.60667	GO:0006355;GO:0009734;GO:0005634;GO:004280	map04075	AUX_IAA	AUX/IAA family
BolK_0g00330	8.53667	9.22333	10.33	11.9767	9.52	8.25667	10.2133	7.97	GO:0009793;GO:0017196;GO:0009414;GO:0005737;GO:0005829;GO:003141	------	NatA_aux_su;TPR_2;TPR_14;TPR_11;TPR_7;TPR_1;TPR_8;TPR_9	N-terminal acetyltransferase A, auxiliary subunit;Tetratricopeptide repeat;Tetratricopeptide repeat;TPR repeat;Tetratricopeptide repeat;Tetratricopeptide repeat;Tetratricopeptide repeat;Tetratricopeptide repeat
BolK_0g00340	13.83	15.0467	18.76	20.53	17.3933	19.0167	31.9	11.71	GO:0000398;GO:0005685;GO:1990904;GO:0003723;GO:003061	map03040	RRM_1	RNA recognition motif.
BolK_0g00350	6.44667	3.60333	22.0167	71.4067	9.01	10.1267	15.6467	5.34333	GO:0080037;GO:2000762;GO:0005829;GO:001900	------	Kelch_1;Kelch_6;Kelch_4;F-box	Kelch motif;Kelch motif;Galactose oxidase, central domain;F-box domain
BolK_0g00360	22.64	29.4633	38.4433	25.6067	18.4633	26.3967	5.42333	2.74	GO:000563	------	VQ	VQ motif
BolK_0g00370	0.986667	0.226667	0	0.173333	0.373333	0.34	0	0.2	GO:0004523;GO:000367	------	------	------
BolK_0g00380	2.58667	0.42	1.19667	1.78333	3.18333	1.78667	1.25333	3.07333	GO:0006641;GO:0019563;GO:0016310;GO:0046167;GO:0006071;GO:0006072;GO:0005739;GO:0004370;GO:0016773;GO:000552	map04626;map00561	FGGY_N;FGGY_C	FGGY family of carbohydrate kinases, N-terminal domain;FGGY family of carbohydrate kinases, C-terminal domain
BolK_0g00390	0	0.026667	0	0.043333	0.25	0.01	0	0	GO:0019563;GO:0006127;GO:0006072;GO:0009331;GO:0052591;GO:000436	map00564	DAO;DAO_C;FAD_binding_2;FAD_oxidored	FAD dependent oxidoreductase;C-terminal domain of alpha-glycerophosphate oxidase;FAD binding domain;FAD dependent oxidoreductase
BolK_0g00400	4.59333	7.56333	10.7333	24.31	7.71333	5.33667	23.0067	2.72667	GO:0016021;GO:0009678;GO:000442	------	H_PPase	Inorganic H+ pyrophosphatase
BolK_0g00410	9.4	12.3333	14.3967	16.6933	18.58	9.37667	10.5067	9.23667	GO:0000398;GO:0016787;GO:0003724;GO:0008270;GO:0003676;GO:000552	------	DEAD;Helicase_C;ResIII;zf-CCHC	DEAD/DEAH box helicase;Helicase conserved C-terminal domain;Type III restriction enzyme, res subunit;Zinc knuckle
BolK_0g00420	7.66	8.46	8.87333	8.39333	8.23667	7.17333	7.03333	6.80667	GO:0006888;GO:000573	------	Sedlin_N	Sedlin, N-terminal conserved region
BolK_0g00430	1.41667	4.48667	5.81333	3.05667	2.26333	1.69667	1.60333	1.51	------	------	------	------
BolK_0g00440	1.37333	0.126667	0.146667	0.686667	0.236667	1.43	2.97333	2.84	GO:0006865;GO:0003333;GO:0016021;GO:0005789;GO:0005774;GO:001517	------	Aa_trans;Trp_Tyr_perm	Transmembrane amino acid transporter protein;Tryptophan/tyrosine permease family
BolK_0g00450	0.503333	0.553333	0.536667	0.196667	0.173333	0.896667	0.256667	1.86	------	------	SAM_2	SAM domain
BolK_0g00460	0	0	0	0	0	0	0	0	------	------	FBA_1;F-box;DUF3238	F-box associated;F-box domain;Protein of unknown function
BolK_0g00470	1.09333	1.15667	1.64	0.803333	1.04	1.42667	1.11667	3.18667	GO:0016021;GO:001602	------	Nodulin-like	Nodulin-like
BolK_0g00480	0.03	0	0	0	0	0	0	0	GO:001602	------	Tetraspanin	Tetraspanin family
BolK_0g00490	8.17333	9.25333	10.2167	12.14	12.1433	9.87333	10.8367	10.2667	------	------	PPR_2;PPR;PPR_3;PPR_1;PPR_long	PPR repeat family;PPR repeat;Pentatricopeptide repeat domain;PPR repeat;Pentacotripeptide-repeat region of PRORP
BolK_0g00500	21.3067	33.5833	34.39	21.7067	33.2133	27.79	15.5133	21.48	GO:0009098;GO:0009507;GO:0000287;GO:0003862;GO:005128	map00660;map00290	Iso_dh	Isocitrate/isopropylmalate dehydrogenase
BolK_0g00510	3.74667	7.19667	7.56667	6.48667	5.6	4.16	4.46	4.02667	GO:0080022;GO:0006526;GO:0042742;GO:0009507;GO:0030170;GO:0008483;GO:000399	map00220	Aminotran_3	Aminotransferase class-III
BolK_0g00520	4.1	1.83333	2.46667	4.63333	3.31333	1.35667	3.28	0.87	------	------	------	------
BolK_0g00530	28.4733	34.35	30.2633	34.0833	45.4433	22.6167	20.3833	26.9067	GO:0006412;GO:0005737;GO:1990904;GO:0005840;GO:000373	------	Ribosomal_S15	Ribosomal protein S15
BolK_0g00540	1.64333	2.04333	2.29667	1.79	1.8	2.62	2.22667	2.15667	GO:0031146;GO:001900	------	------	------
BolK_0g00550	27.3033	26.8433	17.5433	41.2367	24.1967	20.9467	33.1533	10.38	GO:0006468;GO:0016021;GO:0003723;GO:0005524;GO:000467	------	Pkinase;PK_Tyr_Ser-Thr	Protein kinase domain;Protein tyrosine and serine/threonine kinase
BolK_0g00560	0	0	0	0	0	0	0	0	GO:0030422;GO:0005634;GO:0005737;GO:0004525;GO:000372	------	DND1_DSRM	double strand RNA binding domain from DEAD END PROTEIN 1
BolK_0g00570	0.006667	0.003333	0	0	0	0.003333	0	0.013333	GO:0120029;GO:0016021;GO:0005886;GO:0016887;GO:0008553;GO:000552	map00190	E1-E2_ATPase;Hydrolase;Cation_ATPase_N;Cation_ATPase;Hydrolase_3	E1-E2 ATPase;haloacid dehalogenase-like hydrolase;Cation transporter/ATPase, N-terminus;Cation transport ATPase;haloacid dehalogenase-like hydrolase
BolK_0g00580	11.2533	14.7533	13.0767	12.6167	17.4067	9.93667	11.6167	11.54	GO:0000972;GO:0006405;GO:0080008;GO:0005643;GO:0005635;GO:0043130;GO:000372	map03013	WD40	WD domain, G-beta repeat
BolK_0g00590	0	0.016667	0.056667	0	0.033333	0.013333	0.053333	0.046667	GO:0016021;GO:0005741;GO:000830	------	Porin_3	Eukaryotic porin
BolK_0g00600	0	0	0	0	0	0	0.126667	0	------	------	------	------
BolK_0g00610	0	0	0	0	0	0	0	0	GO:0005741;GO:000830	------	------	------
BolK_0g00620	0	0	0	0	0	0	0	0	GO:0009060;GO:0009617;GO:0009626;GO:0010029;GO:0009409;GO:0009941;GO:0000325;GO:0009536;GO:0005730;GO:0005773;GO:0016021;GO:0005741;GO:0005739;GO:0005886;GO:0046930;GO:0009505;GO:0009507;GO:0015288;GO:000830	------	Porin_3	Eukaryotic porin
BolK_0g00630	11.3433	10.4333	6.7	1.35	5.89667	13.0333	7.89	14.5533	GO:0016579;GO:0070646;GO:0008233;GO:010100	------	Peptidase_C97	PPPDE putative peptidase domain
BolK_0g00640	11.5967	12.0367	10.9367	10.7	12.6133	10.3667	7.34	7.15667	GO:001602	------	Connexin	Connexin
BolK_0g00650	2.18	2.37333	7.12667	2.10333	4.96333	1.35	0.056667	0.54	GO:000697	------	------	------
BolK_0g00660	6.08333	10.1167	10.4267	1.82333	10.75	7.54	0.896667	4.90667	GO:0006974;GO:2000001;GO:0005634;GO:000367	------	WD40	WD domain, G-beta repeat
BolK_0g00670	29.3467	46.1567	28.1133	18.49	41.0067	19.8933	15.68	28.3333	GO:000575	------	MAM33	Mitochondrial glycoprotein
BolK_0g00680	6.06667	4.00667	1.92	1.6	2.11333	3.37333	2.24	4.51333	GO:000370	------	zf-C2H2_6	C2H2-type zinc finger
BolK_0g00690	0	0	0	0	0	0	0	0	GO:0000463;GO:0022625;GO:000373	map03010	------	------
BolK_0g00700	15.66	0.32	2.49	2.77333	1.13	7.8	55.4233	8.87	GO:0080029;GO:0005886;GO:0016021;GO:0015204;GO:0046715;GO:0015267;GO:001516	------	MIP	Major intrinsic protein
BolK_0g00710	0	0	0	0	0	0	0.083333	0	GO:008018	------	XH	XH domain
BolK_0g00720	9.85	9.02	10.2867	6.18333	12.6667	9.81333	8.6	15.77	GO:000552	map03008	NOG1_N;NOG1;MMR_HSR1;FeoB_N	NOG1 N-terminal helical domain;Nucleolar GTP-binding protein 1;50S ribosome-binding GTPase;Ferrous iron transport protein B
BolK_0g00730	0	0	0.003333	0	0	0	0	0	------	------	XH	XH domain
BolK_0g00740	27.1867	22.98	27.4967	35.88	24.69	19.6667	36.47	19.25	GO:0006402;GO:0043928;GO:0005737;GO:0005634;GO:0000932;GO:0030014;GO:0030015;GO:0004535;GO:000367	map03018	CAF1	CAF1 family ribonuclease
BolK_0g00750	22.92	21.94	23.1467	30.0267	25.37	22.3767	28.5667	16.8533	GO:0035825;GO:0051301;GO:0007064;GO:000563	------	PDS5	Sister chromatid cohesion protein PDS5 protein
BolK_0g00760	0.233333	0.03	0.143333	1.38	0.36	0	0.066667	0	------	map00940	Epimerase;3Beta_HSD;NAD_binding_10;NmrA;GDP_Man_Dehyd;NAD_binding_4;Polysacc_synt_2;KR;adh_short	NAD dependent epimerase/dehydratase family;3-beta hydroxysteroid dehydrogenase/isomerase family;NA;NmrA-like family;GDP-mannose 4,6 dehydratase;Male sterility protein;Polysaccharide biosynthesis protein;KR domain;short chain dehydrogenase
BolK_0g00770	0	0	0	0	0	0	0	0	GO:0016021;GO:0046873;GO:0015086;GO:000538	------	Nramp	Natural resistance-associated macrophage protein
BolK_0g00780	1.17667	0.566667	3.26333	141.357	1.89333	1.17	13.4633	0.13	GO:0009751;GO:0009611;GO:0050832;GO:0042742;GO:0045892;GO:0002237;GO:0031347;GO:0005634;GO:0043565;GO:0003700;GO:000097	------	WRKY	WRKY DNA -binding domain
BolK_0g00790	8.22	8.18	6.81667	6.29667	9.51	3.87	0.873333	2.34333	GO:0006284;GO:000872	map03410	Adenine_glyco	Methyladenine glycosylase
BolK_0g00800	0.15	0	0	0.02	0	0	0	0	GO:001640	------	Acetyltransf_1	Acetyltransferase
BolK_0g00810	14.88	27.73	21.13	39.45	27.5533	16.3367	23.0867	12.32	GO:0009527;GO:001602	------	------	------
BolK_0g00820	0.753333	2.17	1.27	0.67	0.89	1.62	0.436667	0.776667	GO:0016021;GO:001509	------	CorA;Filament	CorA-like Mg2+ transporter protein;Intermediate filament protein
BolK_0g00830	100.953	18.29	39.06	198.853	32.2233	22.1767	40.8367	27.4	GO:0009416;GO:0009570;GO:000563	------	DnaJ	DnaJ domain
BolK_0g00840	23.1767	30.2367	35.23	43.37	32.0667	29.1367	27.23	20.2367	GO:0000398;GO:0071013;GO:000372	------	MA3	MA3 domain
BolK_0g00850	4.44333	3.94	3.25	5.02333	2.95333	3.33667	6.83667	4.83	GO:000990	------	------	------
BolK_0g00860	16.0967	7.61	7.84	12.4833	9.86	4.97333	14.52	22.9233	GO:0016021;GO:000837	map00565;map00564	Acyltransferase	Acyltransferase
BolK_0g00870	20.6433	17.6033	23.7433	3.46667	8.82	21.71	12.6833	16.2333	GO:0006508;GO:000419	------	TAXi_N;TAXi_C;Asp	Xylanase inhibitor N-terminal;Xylanase inhibitor C-terminal;Eukaryotic aspartyl protease
BolK_0g00880	1.18667	0.356667	4.01667	4.35333	8.20667	2.60333	12.54	7.33667	GO:0005634;GO:0003700;GO:000367	------	AP2	AP2 domain
BolK_0g00890	0.116667	0.223333	4.19	7.51667	1.29667	0.303333	0.906667	0.82	GO:0006508;GO:0016787;GO:004687	------	NUDIX;Peptidase_M49	NUDIX domain;Peptidase family M49
BolK_0g00900	0.103333	0.04	0.19	1.03	0.103333	0.02	0.546667	0.273333	GO:0006468;GO:0007166;GO:0016021;GO:0030247;GO:0004674;GO:0005509;GO:000552	------	Pkinase;PK_Tyr_Ser-Thr;WAK;GUB_WAK_bind	Protein kinase domain;Protein tyrosine and serine/threonine kinase;Wall-associated kinase;Wall-associated receptor kinase galacturonan-binding
BolK_0g00910	0.13	0	0	0	0	0.113333	0.236667	0.09	------	------	------	------
BolK_0g00920	2.81333	2.27667	1.62	2.87	2.12667	2.64667	2.30667	2.45667	GO:0006468;GO:0007166;GO:0016021;GO:0030247;GO:0004674;GO:0005509;GO:000552	------	WAK;GUB_WAK_bind;EGF_CA	Wall-associated kinase;Wall-associated receptor kinase galacturonan-binding;Calcium-binding EGF domain
BolK_0g00930	10.9967	11.9967	13.3233	31.2533	11.92	11.7467	23.2233	16.0633	GO:001602	------	------	------
BolK_0g00940	2.18	1.80667	3.14667	0.696667	2.74	4.50667	1.8	5.64667	GO:0006468;GO:0005524;GO:000467	------	Pkinase;PK_Tyr_Ser-Thr;Pkinase_fungal;Kinase-like	Protein kinase domain;Protein tyrosine and serine/threonine kinase;Fungal protein kinase;Kinase-like
BolK_0g00950	9.06	8.45	9.96667	14.3667	6.81	7.39667	14.7467	5.98667	GO:000472	------	PP2C;PP2C_2	Protein phosphatase 2C;Protein phosphatase 2C
BolK_0g00960	3.44	7.00667	10.69	5.59	11.8533	3.73667	2.60333	6.15	GO:0098719;GO:0071805;GO:0006885;GO:0051453;GO:0016021;GO:0005886;GO:0005768;GO:0032580;GO:0010008;GO:0015386;GO:001538	------	Na_H_Exchanger	Sodium/hydrogen exchanger family
BolK_0g00970	19.6167	51.9067	27.32	3.45	19.7	25.9933	3.91333	10.4667	GO:0006886;GO:0005634;GO:0016021;GO:0005484;GO:000367	------	B3	B3 DNA binding domain
BolK_0g00980	58.5767	68.7933	73.01	84.3033	54.1933	48.2867	122.413	62.54	GO:0006886;GO:0016021;GO:000548	map04130	SNARE	SNARE domain
BolK_0g00990	0.106667	0.173333	0.15	0.58	0.633333	0.183333	0.51	0.576667	GO:0009834;GO:0010455;GO:0006355;GO:0003002;GO:0048829;GO:0005634;GO:000367	------	NAM	No apical meristem
BolK_0g01000	4.06	4.29	4.11	5.50333	4.30667	4.57667	8.07667	3.57333	GO:0006952;GO:0015074;GO:0007165;GO:0016021;GO:0043531;GO:000367	------	TIR;NB-ARC;TIR_2;LRR_8;LRR_4;LRR_3;AAA_16;AAA_22	TIR domain;NB-ARC domain;TIR domain;Leucine rich repeat;Leucine Rich repeats;Leucine Rich Repeat;AAA ATPase domain;AAA domain
BolK_0g01010	1.42667	1.89333	1.61667	2.47	3.68	0.93	0.59	0.84	GO:0006468;GO:0004674;GO:0005524;GO:000467	------	PK_Tyr_Ser-Thr;Pkinase;PB1	Protein tyrosine and serine/threonine kinase;Protein kinase domain;PB1 domain
BolK_0g01020	142.243	189.707	134.667	164.89	186.773	170.35	167.38	256.103	GO:0009749;GO:0009416;GO:0009408;GO:0002237;GO:0006096;GO:0005829;GO:0005634;GO:0004672;GO:0004618;GO:000552	map00010;map00710	PGK	Phosphoglycerate kinase
BolK_0g01030	2.00667	0.646667	0.283333	3.74667	1.34333	2.66667	12.98	5.41333	GO:0016021;GO:000832	------	Cation_efflux;ZT_dimer	Cation efflux family;Dimerisation domain of Zinc Transporter
BolK_0g01040	0	0	0	0	0	0	0	0	------	------	------	------
BolK_0g01050	0.746667	0.286667	0.623333	0.373333	0.376667	1.6	1.48667	2.8	GO:003122	------	X8	X8 domain
BolK_0g01060	34.2	74.4733	34.6733	38.3067	44.14	60.0433	26.2233	28.17	GO:0006177;GO:0005737;GO:0000166;GO:0046872;GO:000393	map01232;map00230	IMPDH;NMO;FMN_dh;His_biosynth;PK	IMP dehydrogenase / GMP reductase domain;Nitronate monooxygenase;FMN-dependent dehydrogenase;Histidine biosynthesis protein;Pyruvate kinase, barrel domain
BolK_0g01070	8.42	8.28	7.37333	4.84	7.18667	7.00667	6.96	5.74667	GO:0009686;GO:0016102;GO:0009570;GO:0010333;GO:0000287;GO:000989	map00904	Terpene_synth_C;Terpene_synth;Terpene_syn_C_2	Terpene synthase family, metal binding domain;Terpene synthase, N-terminal domain;Terpene synthase family 2, C-terminal metal binding
BolK_0g01080	18.4067	31.9	30.3733	30.2133	40.3567	34.8233	41.82	56.8467	GO:0009450;GO:0006540;GO:0006807;GO:0009416;GO:0009943;GO:0048825;GO:1902074;GO:0072593;GO:0009409;GO:0009408;GO:0006081;GO:0010492;GO:0048366;GO:0009570;GO:0005739;GO:0005759;GO:0009507;GO:0005829;GO:0051287;GO:0016620;GO:0004777;GO:0009013;GO:000550	map00250;map00650	Aldedh	Aldehyde dehydrogenase family
BolK_0g01090	4.17	1.67	3.06667	5.57	4.34333	5.82667	14.5633	10.35	GO:0010089;GO:0010088;GO:0006355;GO:0045893;GO:0009908;GO:0005634;GO:0003700;GO:000367	------	Myb_CC_LHEQLE;Myb_DNA-binding	MYB-CC type transfactor, LHEQLE motif;Myb-like DNA-binding domain
BolK_0g01100	16.5167	5.80667	6.32	18.5567	9.66667	7.33333	4.51333	3.87	------	------	DUF620	Protein of unknown function
BolK_0g01110	0.94	0.913333	3.88	13.18	4.34667	1.59333	1.78	0.543333	GO:0071472;GO:0070417;GO:0042631;GO:0016021;GO:0009705;GO:002285	------	Sugar_tr;MFS_1	Sugar;Major Facilitator Superfamily
BolK_0g01120	0.046667	0	0	0.016667	0.013333	0.016667	0.033333	0.053333	GO:0071472;GO:0070417;GO:0042631;GO:0016021;GO:0009705;GO:002285	------	Sugar_tr	Sugar
BolK_0g01130	0	0.003333	0	0	0	0	0	0.013333	GO:0016021;GO:001529	------	Na_H_Exchanger	Sodium/hydrogen exchanger family
BolK_0g01140	65.0233	85.8567	63.6733	57.6333	67.4433	54.4567	50.5433	74.3533	GO:001602	------	------	------
BolK_0g01150	9.76667	1.80333	1.95333	35.8	6.25333	1.8	42.1033	3.10333	GO:0009867;GO:0009611;GO:0042742;GO:0070534;GO:0005737;GO:0005634;GO:006163	------	Copine;zf-C3HC4_3;Prok-RING_4;zf-C3HC4_2	Copine;Zinc finger, C3HC4 type;Prokaryotic RING finger family 4;Zinc finger, C3HC4 type
BolK_0g01160	5.18667	1.09333	0.506667	0.496667	1.58667	0.303333	0	0.163333	GO:0016021;GO:0009705;GO:002285	------	------	------
BolK_0g01170	16.8667	19.1067	22.1767	23.15	20.18	18.56	18.6	14.0733	GO:0006355;GO:0048583;GO:004687	------	AAA_34;Helicase_C_4;PHD;ResIII	P-loop containing NTP hydrolase pore-1;C-terminal domain on Strawberry notch homologue;PHD-finger;Type III restriction enzyme, res subunit
BolK_0g01180	114.107	81.2333	49.66	43.6033	84.3733	91.4367	109.817	191.043	GO:0016540;GO:0043068;GO:0005829;GO:0004197;GO:004280	------	Peptidase_C14	Caspase domain
BolK_0g01190	0	0.006667	0.016667	0.04	0.096667	0	0.04	0.05	GO:0006508;GO:0043068;GO:0009507;GO:000419	------	Peptidase_C14	Caspase domain
BolK_0g01200	0	0	0	0.016667	0.043333	0.03	0.066667	0	------	------	Peptidase_C14	Caspase domain
BolK_0g01210	0	0	0	0	0	0	0	0	------	------	------	------
BolK_0g01220	0	0	0	0	0	0	0	0.1	------	------	Peptidase_C14	Caspase domain
BolK_0g01230	16.3033	22.72	22.9667	27.5767	21.24	17.4733	17.6367	11.9733	GO:0006606;GO:000563	map03013	TPR_MLP1_2	TPR/MLP1/MLP2-like protein
BolK_0g01240	17.6233	8.04333	8.44667	16.1267	11.6867	15.12	22.62	13.23	GO:000372	------	YTH	YT521-B-like domain
BolK_0g01250	0	0	0	0	0	0	0	0	------	------	------	------
BolK_0g01260	0	0	0	0	0	0	0	0	GO:0009826;GO:0006468;GO:0009860;GO:0007165;GO:0005737;GO:0016021;GO:0005886;GO:0005634;GO:0016301;GO:0004674;GO:0043531;GO:0004672;GO:0005524;GO:010631	------	------	------
BolK_0g01270	14.6033	4.89	10.6467	27.23	9.58667	17.8767	64.0133	15.8433	GO:0006952;GO:0007165;GO:004353	------	TIR;NB-ARC;TIR_2;LRR_8;NACHT;DUF5906;LRR_3	TIR domain;NB-ARC domain;TIR domain;Leucine rich repeat;NACHT domain;Family of unknown function;Leucine Rich Repeat
BolK_0g01280	0	0	0	0	0	0	0	0.073333	------	------	------	------
BolK_0g01290	22.63	28.3267	20.4433	18.9833	24.6067	20.3167	16.2633	17.6	GO:0009793;GO:0005739;GO:0016784;GO:000479	map00270;map04122;map00920	Rhodanese	Rhodanese-like domain
BolK_0g01300	0	0	0.03	0	0	0.04	0.026667	0	------	------	FBA_1;mTERF;F-box	F-box associated;mTERF;F-box domain
BolK_0g01310	4.08333	4.83333	4.68	2.86333	5.02	4.77333	2.66667	2.96333	GO:0006355;GO:0006353;GO:000369	------	mTERF	mTERF
BolK_0g01320	31.3833	39.2867	42.24	23.41	40.5267	29.1633	24.9167	28.8367	GO:0010498;GO:0006511;GO:0010043;GO:0005737;GO:0022626;GO:0005839;GO:0019773;GO:0005634;GO:0000502;GO:000582	map03050	Proteasome;Proteasome_A_N	Proteasome subunit;Proteasome subunit A N-terminal signature
BolK_0g01330	6.57	7.43333	4.39667	0.853333	2.74667	12.81	1.97333	3.38333	GO:0051603;GO:0006511;GO:0005737;GO:0005839;GO:0019773;GO:0016021;GO:000563	map03050	Proteasome	Proteasome subunit
BolK_0g01340	32.1167	43.5833	37.28	40.8267	48.9067	31.4567	24.86	27.68	GO:0010928;GO:0071365;GO:0048479;GO:0048480;GO:000563	------	------	------
BolK_0g01350	5.90333	3.92333	3.18333	3.35	5.58333	5.35667	2.49333	4.25667	------	------	Myb_DNA-binding;Myb_DNA-bind_6	Myb-like DNA-binding domain;Myb-like DNA-binding domain
BolK_0g01360	16.58	11.7733	13.76	21.32	29.2933	7.39333	11.2933	7.59333	------	------	DUF6758	Family of unknown function
BolK_0g01370	15.9167	25.5833	28.0433	50.52	42.46	29.0133	27.7267	20.98	GO:0005654;GO:000573	------	NOC3p;CBF	Nucleolar complex-associated protein;CBF/Mak21 family
BolK_0g01380	0	0	0	0	0	0	0	0	GO:0009733;GO:000573	map04075	Auxin_inducible	Auxin responsive protein
BolK_0g01390	1.34	1.26667	1.61667	1.29667	3.99	0.916667	0.71	0.936667	GO:000372	------	PORR	Plant organelle RNA recognition domain
BolK_0g01400	12.1433	19.2	22.0767	13.08	32.1933	15.4367	13.0367	26.0867	GO:004687	------	zf-C3HC4_3	Zinc finger, C3HC4 type
BolK_0g01410	0	0	0	0	0	0	0	0	------	------	------	------
BolK_0g01420	8.62333	10.9233	10.6567	15.5033	13.1133	8.85	14.0133	10.38	GO:0000290;GO:000573	map03018	PAT1	Topoisomerase II-associated protein PAT1
BolK_0g01430	6.58	5.82	5.19333	6.52	8.25667	6.10333	7.49333	11.8233	GO:000372	------	PPR_2;PPR_1;PPR;PPR_3;PPR_long	PPR repeat family;PPR repeat;PPR repeat;Pentatricopeptide repeat domain;Pentacotripeptide-repeat region of PRORP
BolK_0g01440	13.22	13.6867	19.0367	15.3367	16.3433	13.3967	13.61	11.9067	GO:0006886;GO:0008333;GO:0032418;GO:0007040;GO:2000300;GO:0031083;GO:0099078;GO:000014	------	Snapin_Pallidin;DUF489	Snapin/Pallidin;Protein of unknown function
BolK_0g01450	6.7	3.72333	7.45	24.1333	13.84	5.77667	2.24	3.94667	------	------	------	------
BolK_0g01460	161.75	9.81	24.29	84.57	68.6667	19.64	152.14	287.203	GO:0010270;GO:0015979;GO:0009535;GO:0016021;GO:0009654;GO:000372	map00195	PsbR	Photosystem II 10 kDa polypeptide PsbR
BolK_0g01470	13.09	8.69333	14.2167	12.76	10.5767	9.13	8.12333	3.96667	GO:001602	------	Jiv90;DnaJ	Cleavage inducing molecular chaperone;DnaJ domain
BolK_0g01480	11.18	10.42	13.8233	14.2433	13.1933	9.90667	10.2467	6.56333	GO:0006357;GO:003277	------	EPL1	Enhancer of polycomb-like
BolK_0g01490	46.9767	74.84	40.1267	36.0433	68.1267	45.1367	36.9533	66.2533	GO:0032981;GO:0006120;GO:0009060;GO:0016020;GO:0005739;GO:0005747;GO:0051539;GO:0008137;GO:0016651;GO:004687	map00190	Fer4;Fer4_7;Fer4_16;Fer4_21;Fer4_8;Fer4_10;Fer4_9;Fer4_6;Fer4_2;Fer4_4;Fer4_17	4Fe-4S binding domain;4Fe-4S dicluster domain;4Fe-4S double cluster binding domain;4Fe-4S dicluster domain;4Fe-4S dicluster domain;4Fe-4S dicluster domain;4Fe-4S dicluster domain;4Fe-4S binding domain;4Fe-4S binding domain;4Fe-4S binding domain;4Fe-4S dicluster domain
BolK_0g01500	7.67667	4.94	7.04333	12.0633	6.13333	6.62	13.2767	6.9	GO:0006355;GO:0005634;GO:0004402;GO:000827	map03250	HAT_KAT11;zf-TAZ;ZZ;PHD	Histone acetylation protein;TAZ zinc finger;Zinc finger, ZZ type;PHD-finger
BolK_0g01510	0	0	0	0	0.026667	0	0	0	GO:001674	------	Transferase	Transferase family
BolK_0g01520	0	0	0	0	0	0	0	0	GO:001602	------	------	------
BolK_0g01530	0	0	0	0	0.01	0	0.033333	0.14	GO:0016021;GO:0004714;GO:000552	------	Pkinase;PK_Tyr_Ser-Thr;LRR_8;LRRNT_2;LRR_4	Protein kinase domain;Protein tyrosine and serine/threonine kinase;Leucine rich repeat;Leucine rich repeat N-terminal domain;Leucine Rich repeats
BolK_0g01540	4.62667	4.24333	7.39667	3.13	18.03	8.34667	3.64333	5.73667	GO:0016104;GO:0005811;GO:003155	map00909	SQHop_cyclase_C;SQHop_cyclase_N;Prenyltrans	Squalene-hopene cyclase C-terminal domain;Squalene-hopene cyclase N-terminal domain;Prenyltransferase and squalene oxidase repeat
BolK_0g01550	0	0	0	0	0.006667	0	0	0	GO:0006468;GO:0006355;GO:0006353;GO:0016104;GO:0005811;GO:0090438;GO:0031559;GO:0004672;GO:0003690;GO:0005524;GO:004230	map00909	SQHop_cyclase_C;SQHop_cyclase_N;Prenyltrans	Squalene-hopene cyclase C-terminal domain;Squalene-hopene cyclase N-terminal domain;Prenyltransferase and squalene oxidase repeat
BolK_0g01560	0	0	0	0	0	0	0	0	GO:0006468;GO:0006355;GO:0006353;GO:0016104;GO:0005811;GO:0031559;GO:0004672;GO:0003690;GO:000552	------	PK_Tyr_Ser-Thr;Pkinase;Usp	Protein tyrosine and serine/threonine kinase;Protein kinase domain;Universal stress protein family
BolK_0g01570	0.82	1.05333	1.25667	2.09667	1.94333	1.11667	1.30667	1.24667	GO:0006468;GO:0006355;GO:0006353;GO:0016104;GO:0005811;GO:0009507;GO:0031559;GO:0004672;GO:0003690;GO:000552	------	mTERF	mTERF
BolK_0g01580	41.8467	42.1033	42.0467	49.1833	40.6867	42.2967	37.84	37.1967	GO:0005794;GO:0016021;GO:0009678;GO:000442	------	H_PPase	Inorganic H+ pyrophosphatase
BolK_0g01590	7.77333	9.87333	6.99667	6.69333	9.23667	5.17667	6.77333	5.89667	GO:0001522;GO:0003723;GO:000998	------	PseudoU_synth_2	RNA pseudouridylate synthase
BolK_0g01600	90.5633	80.7567	62.4	84.4633	94.8067	94.8867	123.853	126.12	GO:0046034;GO:0033180;GO:0046933;GO:0046961;GO:000552	map04145;map00190	ATP-synt_ab;ATP-synt_ab_Xtn;ATP-synt_ab_N	ATP synthase alpha/beta family, nucleotide-binding domain;ATPsynthase alpha/beta subunit N-term extension;ATP synthase alpha/beta family, beta-barrel domain
BolK_0g01610	19.7467	13.1133	14.2733	15.2167	15.45	16.75	32.5567	15.8467	GO:0046034;GO:0033180;GO:0046961;GO:000552	------	------	------
BolK_0g01620	21.0967	15.8667	18.0767	24.7333	22.4433	18.21	20.8267	19.0333	GO:001602	------	TauE;DUF4131	Sulfite exporter TauE/SafE;Domain of unknown function
BolK_0g01630	47.94	121.407	110.24	97.8433	78.0833	80.34	78.2033	64.3433	GO:0016740;GO:000552	map04120	UQ_con	Ubiquitin-conjugating enzyme
BolK_0g01640	164.94	903.47	155.683	64.01	76.5767	508.407	4.9	5.95667	------	------	B_lectin	D-mannose binding lectin
BolK_0g01650	1.38333	2.4	2.04333	0.413333	0.083333	1.99	1.66333	2.01667	------	------	------	------
BolK_0g01660	48.12	10.0867	8.34	204.493	32.7933	16.91	133.333	25.23	GO:0005794;GO:0099503;GO:0005739;GO:0048046;GO:0005886;GO:0009505;GO:0009506;GO:003024	------	B_lectin;S_locus_glycop;PAN_2	D-mannose binding lectin;S-locus glycoprotein domain;PAN-like domain
BolK_0g01670	9.44333	5.1	6.18333	5.95667	6.48333	4.80333	6.69667	18.3267	GO:0005739;GO:000372	------	PPR;PPR_2;PPR_3;TPR_19;PPR_long	PPR repeat;PPR repeat family;Pentatricopeptide repeat domain;Tetratricopeptide repeat;Pentacotripeptide-repeat region of PRORP
BolK_0g01680	12.8433	10.81	8.57333	8.86	13.9767	10.6833	10.64	17.6867	GO:0006487;GO:0030433;GO:0016021;GO:0005789;GO:0000009;GO:0016757;GO:000003	map00510;map00513	Glyco_transf_22	Alg9-like mannosyltransferase family
BolK_0g01690	117.073	168.313	177.027	161.557	167.973	143.683	107.863	106.603	GO:0009793;GO:0010628;GO:0010183;GO:0008380;GO:0016607;GO:003514	map03013;map03015;map03040	Mago_nashi	Mago nashi protein
BolK_0g01700	25.9833	28.8533	35.58	43.0833	22.8667	32.17	44.55	23.57	GO:0009751;GO:0043069;GO:0042742;GO:0009723;GO:001602	------	VASt;GRAM	VAD1 Analog of StAR-related lipid transfer domain;GRAM domain
BolK_0g01710	0.163333	0	0	0	0	0	0.076667	0	------	------	PCI	PCI domain
BolK_0g01720	0	0	0	0	0	0.896667	0	0	------	------	------	------
BolK_0g01730	0	0	0	0	0	0	0	0	------	------	zf-C2H2_6;zf-C2H2_4;zf-C2H2_jaz	C2H2-type zinc finger;C2H2-type zinc finger;Zinc-finger double-stranded RNA-binding
BolK_0g01740	0	0	0	0	0	0	0	0	------	------	------	------
BolK_0g01750	4.12333	10.8933	25.0933	20.8467	26.7933	12.51	0.233333	0.593333	GO:0005634;GO:0046872;GO:000367	------	SBP	SBP domain
BolK_0g01760	15.76	15.2767	17.0267	17.51	15.6367	16.8233	20.6033	17.0533	GO:0000288;GO:0017148;GO:0005634;GO:0000932;GO:0030015;GO:0016021;GO:006009	map03018	Not1;CNOT1_CAF1_bind;CNOT1_TTP_bind;DUF3819;CNOT1_HEAT	CCR4-Not complex component, Not1;CCR4-NOT transcription complex subunit 1 CAF1-binding domain;CCR4-NOT transcription complex subunit 1 TTP binding domain;CCR4-Not complex, Not1 subunit, domain of unknown function DUF3819;CCR4-NOT transcription complex subunit 1 HEAT repeat
BolK_0g01770	0.386667	0.03	0.08	0	0.286667	0.07	0.07	0.12	GO:0005975;GO:0016021;GO:0032580;GO:005037	map00520;map01250;map00053;map01240	GDP_Man_Dehyd	GDP-mannose 4,6 dehydratase
BolK_0g01780	16.9133	13.55	18.7433	29.4	19.4533	17.7767	23.9033	18.5767	GO:001602	------	------	------
BolK_0g01790	9.48	6.01	9.16	9.85333	10.6	5.34333	10.8433	17.74	------	------	PPR;PPR_2;PPR_3;PPR_long	PPR repeat;PPR repeat family;Pentatricopeptide repeat domain;Pentacotripeptide-repeat region of PRORP
BolK_0g01800	0	0	0	0	0	0	0	0	GO:0006355;GO:000367	------	NAM	No apical meristem
BolK_0g01810	0.263333	0	0	0	0	0	0.123333	0.15	GO:0045048;GO:0048767;GO:0006620;GO:0005783;GO:0005829;GO:0043529;GO:0043621;GO:0016887;GO:000552	------	ArsA_ATPase	Anion-transporting ATPase
BolK_0g01820	0	0	0	0	0	0.746667	0	0.543333	GO:0045048;GO:0048767;GO:0006620;GO:0005783;GO:0005829;GO:0005576;GO:0043529;GO:0005524;GO:0016887;GO:004362	------	------	------
BolK_0g01830	7.00333	6.11333	9.08667	19.94	7.57667	7.27333	17.6867	8.32	GO:0009395;GO:0016042;GO:0016020;GO:0005886;GO:0016787;GO:0070290;GO:000463	map00565;map00564;map04144	PLD_C;C2;PLDc;PLDc_2	Phospholipase D C terminal;C2 domain;Phospholipase D Active site motif;PLD-like domain
BolK_0g01840	1.54	0.85	2.72333	4.88	5.31333	3.95667	6.64	8.57667	GO:0006508;GO:0031012;GO:000425	------	Peptidase_S8;fn3_6;PA;Inhibitor_I9	Subtilase family;Fibronectin type-III domain;PA domain;Peptidase inhibitor I9
BolK_0g01850	4.09667	6.42333	4.43333	1.36	12.54	6.80333	4.18333	7.49333	------	------	------	------
BolK_0g01860	19.7167	13.8467	12.38	18.46	22.1533	11.68	13	11.8933	------	------	Arm;HEAT_2	Armadillo/beta-catenin-like repeat;HEAT repeats
BolK_0g01870	35.5567	12.2433	19.1	25.38	20.9767	14.0167	24.2933	14.77	GO:0009507;GO:001661	map00902	adh_short;adh_short_C2;KR	short chain dehydrogenase;Enoyl;KR domain
BolK_0g01880	22.84	18.9633	20.3333	20.6367	22.0867	14.83	19.9667	22.6267	GO:0006813;GO:0016021;GO:0016020;GO:0009507;GO:0015299;GO:001538	------	Na_H_Exchanger;TrkA_N	Sodium/hydrogen exchanger family;TrkA-N domain
BolK_0g01890	0.14	0.076667	0.19	0.073333	0.266667	0.113333	0.076667	0.456667	GO:0051017;GO:0005856;GO:0005737;GO:0015629;GO:0005886;GO:0051015;GO:0000976;GO:004687	------	LIM	LIM domain
BolK_0g01900	0	0.01	0	0	0.016667	0	0.016667	0	GO:001602	------	------	------
BolK_0g01910	9.82	8.62667	9.07333	9.04667	10.3533	7.97667	6.02	7.04	GO:0006382;GO:0006396;GO:0005737;GO:0005730;GO:0004000;GO:0008251;GO:0003726;GO:0003725;GO:000372	------	A_deamin	Adenosine-deaminase
BolK_0g01920	0.06	0.026667	0.636667	0.45	0.123333	0.19	0.143333	0.216667	GO:0030042;GO:0005737;GO:0015629;GO:0003779;GO:005101	------	Cofilin_ADF	Cofilin/tropomyosin-type actin-binding protein
BolK_0g01930	0	0	0.02	0	0	0	0	0	GO:0006468;GO:0009742;GO:0005886;GO:0005524;GO:000467	map04075	PK_Tyr_Ser-Thr;Pkinase	Protein tyrosine and serine/threonine kinase;Protein kinase domain
BolK_0g01940	10.1667	10.4333	3.64	0	4.66	8.39333	13.1	0	------	------	------	------
BolK_0g01950	15.5933	12.3633	46.47	49.86	23.51	11.55	114.593	16.4	GO:0006355;GO:0009611;GO:0009788;GO:0019900;GO:0000976;GO:000367	------	NAM	No apical meristem
BolK_0g01960	37.64	42.4533	44.31	46.38	50.9767	30.3867	32.6533	25.83	GO:0006637;GO:0051289;GO:0052816;GO:0047617;GO:005281	map01040;map00062	4HBT_3;Acyl_CoA_thio;cNMP_binding	Thioesterase-like superfamily;Acyl-CoA thioesterase;Cyclic nucleotide-binding domain
BolK_0g01970	3.79	9.06333	6.69333	0.786667	4.97333	8.46333	0.33	1.23333	GO:0009553;GO:0070192;GO:0042138;GO:0048236;GO:0009556;GO:000563	------	------	------
BolK_0g01980	2.35667	2.30667	3.79	4.42667	2.31667	2.53	5.38	1.38667	------	------	------	------
BolK_0g01990	0.373333	0.88	5.42	73.5067	3.63333	0.176667	1.59	1.26333	GO:000484	------	U-box	U-box domain
BolK_0g02000	6.32333	4.76333	7.29667	15.9167	8.65333	5.01	10.6933	4.93	GO:000484	------	U-box	U-box domain
BolK_0g02010	10.9467	8.57	14.1467	25.79	13.3767	10.4267	31.37	9.39	GO:000484	------	U-box	U-box domain
BolK_0g02020	7.02333	6.35333	15.1333	23.37	7.38667	6.67667	21.9067	5.76333	GO:0033619;GO:0030660;GO:0016021;GO:0005765;GO:0071556;GO:0071458;GO:0010008;GO:0042500;GO:000419	------	Peptidase_A22B;PA	Signal peptide peptidase;PA domain
BolK_0g02030	12.3833	50.1033	77.15	40.4633	29.2667	27.8267	23.5867	16.71	GO:0016567;GO:001602	------	BTB	BTB/POZ domain
BolK_0g02040	37.4667	42.2533	31.14	30.9433	49.5333	35.4067	13.01	28.1433	GO:001602	------	CRAL_TRIO;CRAL_TRIO_2	CRAL/TRIO domain;Divergent CRAL/TRIO domain
BolK_0g02050	133.77	127.573	87.7567	56.6033	104.03	143.797	136.233	101.99	GO:0009414;GO:0016021;GO:0005886;GO:0015250;GO:001526	------	MIP	Major intrinsic protein
BolK_0g02060	6.97	6.09667	10.4867	65.6467	28.1567	3.74667	20.9833	14.4767	GO:0010143;GO:0016021;GO:0016020;GO:0016791;GO:0090447;GO:001674	map00564;map00561	HAD;Acyltransferase	haloacid dehalogenase-like hydrolase;Acyltransferase
BolK_0g02070	0.603333	0.66	0.846667	1.69	6.57333	0.703333	13.3633	13.8733	GO:0005506;GO:0016705;GO:0004497;GO:002003	map00073	p450	Cytochrome P450
BolK_0g02080	0.12	0	0	0	0.02	0	0	0	GO:0016021;GO:001649	------	NAD_binding_6;FAD_binding_8;Ferric_reduct;NAD_binding_1	Ferric reductase NAD binding domain;FAD-binding domain;Ferric reductase like transmembrane component;Oxidoreductase NAD-binding domain
BolK_0g02090	0.013333	0.073333	0.526667	0.303333	0.16	0.263333	0.113333	0.153333	GO:001602	------	DUF604;Fringe	Protein of unknown function, DUF604;Fringe-like
BolK_0g02100	65.2367	74.1967	104.463	184.14	75.1367	75.2033	147.35	71.9733	GO:0048367;GO:0048364;GO:0009793;GO:001602	------	ROH1-like;BPS1	Protein ROH1-like;Protein BPS1
BolK_0g02110	50.6433	92.4833	50.1533	44.3633	39.5233	81.46	49.36	45.4067	GO:0006468;GO:0016021;GO:0004674;GO:0005524;GO:000467	------	Pkinase;PK_Tyr_Ser-Thr	Protein kinase domain;Protein tyrosine and serine/threonine kinase
BolK_0g02120	7.08333	0.943333	0.856667	0.913333	1.39	1.51667	8.43	1.34	GO:000367	------	Myb_DNA-binding	Myb-like DNA-binding domain
BolK_0g02130	36.0667	28.26	35.2367	34.1267	32.4933	34.4533	31.0533	26.47	GO:0000226;GO:0051287;GO:0003714;GO:001661	------	2-Hacid_dh_C	D-isomer specific 2-hydroxyacid dehydrogenase, NAD binding domain
BolK_0g02140	3.70667	3.94333	5.03333	7.25333	3.24	4.92333	8.54333	4.35667	GO:0000226;GO:0016021;GO:0051287;GO:0003714;GO:001661	------	------	------
BolK_0g02150	0	0.116667	0	0	0	0	0	0	GO:0004523;GO:000367	------	------	------
BolK_0g02160	0.1	0.05	0.386667	3.19333	0.37	0.063333	0.093333	0	GO:0009058;GO:0003824;GO:0016847;GO:003017	map00270;map04016	Aminotran_1_2;Beta_elim_lyase	Aminotransferase class I and II;Beta-eliminating lyase
BolK_0g02170	0	0	0.013333	0	0	0.01	0	0	GO:0016310;GO:0016308;GO:0016307;GO:000552	map04144;map04070;map00562	PIP5K	Phosphatidylinositol-4-phosphate 5-Kinase
BolK_0g02180	0.536667	2.06667	1.23667	1.80667	0.776667	0.233333	0.236667	0.053333	GO:001602	------	------	------
BolK_0g02190	1.61	6.00333	7.27667	2.44333	2.05	1.05667	0.586667	0.64	GO:190015	------	zinc_ribbon_12	Probable zinc-ribbon domain
BolK_0g02200	19.1567	9.75667	10.8	14.7033	12.7067	10.6067	13.1667	15.02	GO:0016021;GO:001641	------	PC-Esterase;PMR5N	GDSL/SGNH-like Acyl-Esterase family found in Pmr5 and Cas1p;PMR5 N terminal Domain
BolK_0g02210	14.3367	1.00667	0.753333	0.91	1.45667	0.613333	1.42333	0.906667	GO:000819	------	UDPGT	UDP-glucoronosyl and UDP-glucosyl transferase
BolK_0g02220	0.05	0	0	0	0	0	0.016667	0	GO:0006417;GO:000372	------	------	------
BolK_0g02230	0	0	0	0	0	0	0.133333	0	GO:000588	------	------	------
BolK_0g02240	21.0033	10.9067	31.7567	19.32	11.63	25.7433	24.8433	21.91	GO:0009738;GO:0080163;GO:0005737;GO:0005634;GO:0005886;GO:0038023;GO:0004864;GO:0010427;GO:004280	map04016;map04075	Polyketide_cyc2;Polyketide_cyc	Polyketide cyclase / dehydrase and lipid transport;Polyketide cyclase / dehydrase and lipid transport
BolK_0g02250	25.0033	33.6767	32.86	39.41	32.1833	21.2767	23.63	16.2967	GO:0034247;GO:0005684;GO:0046872;GO:000367	------	------	------
BolK_0g02260	15.4333	5.05667	6.83	7.42	15.8833	8.44333	18.8867	39.39	GO:0006996;GO:0051640;GO:000573	------	TPR_12;TPR_10;eIF3_p135;CLU_N;TPR_2;TPR_9	Tetratricopeptide repeat;Tetratricopeptide repeat;Translation initiation factor eIF3 subunit 135;Mitochondrial function, CLU-N-term;Tetratricopeptide repeat;Tetratricopeptide repeat
BolK_0g02270	0.156667	0.186667	0.12	0	0.073333	0.073333	0	0.093333	GO:0009607;GO:0005576;GO:000561	------	CAP	Cysteine-rich secretory protein family
BolK_0g02280	94.5033	149.95	165.743	203.763	146.097	197.15	54.48	159.747	GO:0006508;GO:000419	------	TAXi_N;TAXi_C;Asp	Xylanase inhibitor N-terminal;Xylanase inhibitor C-terminal;Eukaryotic aspartyl protease
BolK_0g02290	0	0.003333	0	0	0.73	0.01	0	0	GO:0080110;GO:0048653;GO:0051792;GO:0002933;GO:0004497;GO:0020037;GO:0016709;GO:0016705;GO:0005506;GO:005272	------	p450	Cytochrome P450
BolK_0g02300	11.7233	10.0633	9.52	9.28333	10.3367	7.85333	8.81333	6.40333	GO:0010629;GO:0005737;GO:0005634;GO:0003700;GO:0000976;GO:0003677;GO:004698	------	bHLH-MYC_N;HLH	bHLH-MYC and R2R3-MYB transcription factors N-terminal;Helix-loop-helix DNA-binding domain
BolK_0g02310	1.86333	0	1.02667	0.306667	1.86	0.426667	2.59	4.62	GO:0005634;GO:0003700;GO:000367	------	AP2	AP2 domain
BolK_0g02320	0	0	0	0	0	0	0	0	GO:001602	------	------	------
BolK_0g02330	29.24	20.4533	28.7867	33.7333	16.22	29.9	38.4167	21.6233	GO:0030148;GO:0010150;GO:0034976;GO:0006672;GO:0090156;GO:1900060;GO:0006979;GO:0042742;GO:0005783;GO:0016021;GO:0035339;GO:000578	------	ORMDL	ORMDL family
BolK_0g02340	1.71	2.43	1.5	0.94	1.63333	4.21667	3.51	9.52	GO:0042546;GO:0005794;GO:0005768;GO:0009504;GO:0003924;GO:000552	map04144	Ras;Roc;Arf;PduV-EutP;MMR_HSR1	Ras family;Ras of Complex, Roc, domain of DAPkinase;ADP-ribosylation factor family;Ethanolamine utilisation - propanediol utilisation;50S ribosome-binding GTPase
BolK_0g02350	0.133333	0.253333	0.01	0.023333	0.13	0	0.023333	0.103333	GO:0016021;GO:0005506;GO:0016705;GO:0004497;GO:002003	------	p450	Cytochrome P450
BolK_0g02360	1.53	0.6	0.466667	0.976667	0.366667	0.3	0.543333	0.686667	GO:001602	------	Methyltransf_24;CmcI	Methyltransferase domain;Cephalosporin hydroxylase
BolK_0g02370	276.833	178.48	211.347	212.247	285.563	169.877	209.993	283.23	GO:001602	------	DUF1138	Protein of unknown function
BolK_0g02380	24.3433	15.67	20.11	27.85	24.5633	18.7567	26.1233	28.8733	GO:0008283;GO:0048366;GO:0045944;GO:0005634;GO:0016021;GO:000371	------	SSXT	SSXT protein
BolK_0g02390	21.88	6.62	20.69	35.1967	12.6667	19.2067	76.5167	45.7567	GO:0006468;GO:0007165;GO:0004674;GO:000552	------	Pkinase;PK_Tyr_Ser-Thr;NAF;Kinase-like;ABC1;Kdo	Protein kinase domain;Protein tyrosine and serine/threonine kinase;NAF domain;Kinase-like;ABC1 atypical kinase-like domain;Lipopolysaccharide kinase
BolK_0g02400	9.19333	10.1733	11.0067	6.94333	10.21	3.86667	6.39667	4.19	GO:0006633;GO:0070417;GO:0009416;GO:0010025;GO:0042761;GO:0005783;GO:0016021;GO:0009922;GO:0016747;GO:010275	map04626;map00062	FAE1_CUT1_RppA;ACP_syn_III_C;Chal_sti_synt_C	FAE1/Type III polyketide synthase-like protein;3-Oxoacyl-[acyl-carrier-protein;Chalcone and stilbene synthases, C-terminal domain
BolK_0g02410	17.5233	21.93	25.6833	8.12667	27.9933	23.4033	5.51	16.9467	------	------	DUF4005;IQ	Protein of unknown function;IQ calmodulin-binding motif
BolK_0g02420	363.637	540.22	500.643	350.41	539.293	434.797	229.307	331.387	GO:0002181;GO:0006414;GO:0005840;GO:0022625;GO:0016021;GO:1990904;GO:0003735;GO:0043021;GO:003029	map03010	Ribosomal_60s	60s Acidic ribosomal protein
BolK_0g02430	51.2567	51.3367	46.5	46.14	54.87	64.5567	91.8167	65.8933	GO:0006086;GO:0006096;GO:0043231;GO:000473	map00020;map00010;map00620	E1_dh;TPP_enzyme_C	Dehydrogenase E1 component;Thiamine pyrophosphate enzyme, C-terminal TPP binding domain
BolK_0g02440	9.44333	3.37	3.52333	1.30333	10.48	4.88	8.52667	43.9167	GO:0003723;GO:000372	------	RRM_1;RRM_7	RNA recognition motif.;RNA recognition motif
BolK_0g02450	0	0	0	0	0	0	0	0	GO:0016310;GO:000443	------	PI3_PI4_kinase;AD	Phosphatidylinositol 3- and 4-kinase;Anticodon-binding domain
BolK_0g02460	0.226667	0.32	0.44	0.213333	0.266667	0.666667	0.26	0.236667	GO:0006351;GO:0009536;GO:0000428;GO:0009507;GO:0008270;GO:0003677;GO:0003899;GO:004687	map03020	RNA_pol_Rpb1_5;RNA_pol_Rpb1_4	RNA polymerase Rpb1, domain 5;RNA polymerase Rpb1, domain 4
BolK_0g02470	0	0	0	0	0	0	0	0	------	------	------	------
BolK_0g02480	0.05	0	0.143333	0.12	0.05	0.496667	2.86333	0.37	GO:0016021;GO:002285	------	EamA	EamA-like transporter family
BolK_0g02490	137.267	3.66667	66.5867	159.767	9.38	58.4567	336.607	6.02667	GO:000367	map04712	Myb_DNA-binding;Myb_DNA-bind_7	Myb-like DNA-binding domain;Myb DNA-binding like
BolK_0g02500	44.35	95.5	90.8733	105.67	75.63	88.6467	75.9567	120.107	GO:0042546;GO:0005985;GO:2000904;GO:0006796;GO:0019915;GO:0005737;GO:0005829;GO:0005654;GO:0005634;GO:0004427;GO:000028	map00190	Pyrophosphatase	Inorganic pyrophosphatase
BolK_0g02510	15.2967	11.2033	19.3333	30.0333	12.9333	23.7167	46.3867	12.45	GO:0030422;GO:0048317;GO:0009616;GO:2000034;GO:0006364;GO:0009880;GO:0010228;GO:0035279;GO:0000911;GO:0010267;GO:0051607;GO:0010599;GO:0035196;GO:0035194;GO:0005634;GO:0005737;GO:0010445;GO:0003677;GO:0004525;GO:0046872;GO:0005524;GO:0004386;GO:0003725;GO:000372	------	Ribonuclease_3;Ribonucleas_3_3;PAZ;Dicer_dimer;dsrm;Helicase_C;DND1_DSRM;ResIII;DEAD	Ribonuclease III domain;Ribonuclease-III-like;PAZ domain;Dicer dimerisation domain;Double-stranded RNA binding motif;Helicase conserved C-terminal domain;double strand RNA binding domain from DEAD END PROTEIN 1;Type III restriction enzyme, res subunit;DEAD/DEAH box helicase
BolK_0g02520	0.883333	0.013333	0.01	0.04	2.73333	0	0.01	0	GO:0005634;GO:0003700;GO:000367	------	B3	B3 DNA binding domain
BolK_0g02530	0	0	0	0	0	0	0	0	GO:0008033;GO:0006629;GO:0006952;GO:0007165;GO:0005794;GO:0016021;GO:0005634;GO:0043565;GO:0003700;GO:0016740;GO:0043531;GO:000552	------	------	------
BolK_0g02540	15.0667	15.4133	13.0267	6.16	11.23	11.8967	7.41667	10.4433	GO:0016125;GO:0032366;GO:0097036;GO:0006665;GO:0005794;GO:0016021;GO:0005789;GO:003254	------	Arv1	Arv1-like family
BolK_0g02550	0.023333	0	0.87	0.34	0.443333	0.953333	0.023333	0.18	GO:0006355;GO:0016021;GO:000367	------	NAM	No apical meristem
BolK_0g02560	0.02	0.003333	0.933333	3.58	0.19	0	0.376667	0.02	GO:0006355;GO:0016021;GO:000367	------	NAM	No apical meristem
BolK_0g02570	0.033333	0	0	0	0	0	0	0	GO:0006355;GO:000367	------	NAM	No apical meristem
BolK_0g02580	0.21	0.123333	1.48333	2.41333	0.21	1.71	2.17333	1.62	GO:0006355;GO:0016021;GO:000367	------	NAM	No apical meristem
BolK_0g02590	0	0	0.046667	0	0	0	0	0	GO:0006355;GO:000367	------	NAM	No apical meristem
BolK_0g02600	0	0.11	0.453333	0.08	0.21	0.45	0.056667	0.05	GO:0006355;GO:000367	------	NAM	No apical meristem
BolK_0g02610	0	0	0	0	0	0	0	0	GO:0006355;GO:000367	------	NAM	No apical meristem
BolK_0g02620	1.01333	0.18	0.27	0.993333	1.42333	0.28	0.33	0.446667	GO:0006355;GO:0016021;GO:000367	------	NAM	No apical meristem
BolK_0g02630	0	0	0	0	0	0	0	0	GO:0006355;GO:0055085;GO:0016021;GO:000367	------	------	------
BolK_0g02640	7.38667	7.86667	8.27667	7.88667	6.48333	6.06667	6.5	8.37667	GO:0016021;GO:0003824;GO:000550	------	NAM;Exo_endo_phos;EF-hand_1	No apical meristem;Endonuclease/Exonuclease/phosphatase family;EF hand
BolK_0g02650	0.44	0.16	0.33	0.513333	0.716667	0.29	0.546667	0.853333	GO:0071669;GO:0016021;GO:000578	------	------	------
BolK_0g02660	28.4167	28.7	30.44	31.6267	44.2867	24.71	23.0367	52.7033	GO:0006886;GO:0009707;GO:0016021;GO:0016787;GO:0015450;GO:0046872;GO:000552	------	AIG1;MMR_HSR1;RsgA_GTPase;FeoB_N	AIG1 family;50S ribosome-binding GTPase;RsgA GTPase;Ferrous iron transport protein B
BolK_0g02670	0.413333	0	0.516667	0	1.79333	0	0	0	------	------	------	------
BolK_0g02680	8.82667	11.8033	14.33	15.71	11.0967	11.0133	15.5767	7.11	------	------	Kelch_1;Kelch_6;Kelch_4;Kelch_2;Kelch_3	Kelch motif;Kelch motif;Galactose oxidase, central domain;Kelch motif;Galactose oxidase, central domain
BolK_0g02690	20.8833	34.6167	39.8933	38.4133	36.9133	25.4433	33.7333	19.37	GO:0071704;GO:0016021;GO:0005576;GO:0016985;GO:000455	map00051	Hep_59;Cellulase;Glyco_hydro_cc	Hepatocellular carcinoma-associated antigen 59;Cellulase;Glycosyl hydrolase catalytic core
BolK_0g02700	0	0	0	0	0	0	0	0	GO:0010497;GO:2000280;GO:0048046;GO:0009506;GO:003014	------	Cupin_1;Cupin_2	Cupin;Cupin domain
BolK_0g02710	8.53	0.033333	0.71	20.9233	2.23	0.326667	7.45667	1	GO:0005634;GO:004698	------	HLH	Helix-loop-helix DNA-binding domain
BolK_0g02720	44.7833	27.7067	31.8767	22.29	33.0667	38.17	34.92	75.1767	GO:0015995;GO:0006783;GO:0006782;GO:0006779;GO:0009941;GO:0009534;GO:0005829;GO:0009507;GO:0004729;GO:001649	map00860;map01240	Amino_oxidase;NAD_binding_8;DAO	Flavin containing amine oxidoreductase;NA;FAD dependent oxidoreductase
BolK_0g02730	0	0	0	5.76333	0	0	0	0	------	------	------	------
BolK_0g02740	23.5	0.7	1.17	3.39667	2.53	0.156667	0.16	0.806667	GO:0006032;GO:0005975;GO:0016998;GO:000456	------	Glyco_hydro_19	Chitinase class I
BolK_0g02750	0.3	0	0	0	0	0	0	0	------	------	FBA_3;F-box	F-box associated domain;F-box domain
BolK_0g02760	0	0	0	0	0	0	0	0	GO:000443	------	PI3_PI4_kinase	Phosphatidylinositol 3- and 4-kinase
BolK_0g02770	6.27	10.9033	12.47	17.52	14.5967	11.82	13.0567	10.9633	------	------	PPR;PPR_2;PPR_3	PPR repeat;PPR repeat family;Pentatricopeptide repeat domain
BolK_0g02780	8	4.56	5.19	5.81	9.72	3.54333	5.04	5.59	GO:001602	------	------	------
BolK_0g02790	0.193333	0.023333	0	0.27	0.333333	0	2.85	0.416667	GO:0010143;GO:0016021;GO:0016020;GO:0016791;GO:0090447;GO:001674	map00564;map00561	Acyltransferase	Acyltransferase
BolK_0g02800	0	0	0	0	0	0	0	0	GO:0005634;GO:000367	------	B3	B3 DNA binding domain
BolK_0g02810	0	0	0.04	4.85667	0.203333	0	0.076667	0	GO:0009416;GO:0045487;GO:0052634;GO:0051213;GO:0046872;GO:001649	map00904	2OG-FeII_Oxy;DIOX_N	2OG-F;non-haem dioxygenase in morphine synthesis N-terminal
BolK_0g02820	0.14	0.093333	0	0	0	0.036667	0	0	GO:0005743;GO:0016021;GO:0031304;GO:000550	map00190	CtaG_Cox11	Cytochrome c oxidase assembly protein CtaG/Cox11
BolK_0g02830	1.35667	0.2	0.02	0	0	0	0.23	0.686667	GO:0016021;GO:000905	------	Cu_bind_like	Plastocyanin-like domain
BolK_0g02840	32.06	78.7367	8.30333	52.1033	8.97667	7.94	12.6467	18.5167	GO:0016192;GO:0010112;GO:0005794;GO:0005634;GO:0003924;GO:000552	------	NPR1_interact;Arf	NPR1 interacting;ADP-ribosylation factor family
BolK_0g02850	0.816667	0.09	0.186667	0.836667	0.3	0.886667	0.286667	0	GO:0005975;GO:000465	------	Glyco_hydro_28;Pectate_lyase_3;Beta_helix	Glycosyl hydrolases family 28;Pectate lyase superfamily protein;Right handed beta helix region
BolK_0g02860	0	0.006667	0.043333	1.24333	1.23333	0.066667	1	0.106667	------	------	Polyketide_cyc;Polyketide_cyc2	Polyketide cyclase / dehydrase and lipid transport;Polyketide cyclase / dehydrase and lipid transport
BolK_0g02870	21.1167	11.6533	9.80333	8.02333	12.38	11.6933	21.8567	38.15	------	------	Polyketide_cyc;Polyketide_cyc2	Polyketide cyclase / dehydrase and lipid transport;Polyketide cyclase / dehydrase and lipid transport
BolK_0g02880	0.666667	0.02	0.866667	0.8	0.23	0.383333	0.586667	1.61667	GO:0055085;GO:0016021;GO:0140359;GO:0042626;GO:000552	map02010	ABC_membrane;ABC_tran;SMC_N;AAA_16;AAA_29;ABC_ATPase	ABC transporter transmembrane region;ABC transporter;RecF/RecN/SMC N terminal domain;AAA ATPase domain;P-loop containing region of AAA domain;ATPase of the ABC class
BolK_0g02890	81.2333	46.6267	58.21	85.0367	81.49	63.0633	114.597	148.297	GO:0006515;GO:0009532;GO:0016021;GO:0009368;GO:0004176;GO:0004252;GO:005111	------	CLP_protease	Clp protease
BolK_0g02900	0	0	0	0	0	0	0	0	GO:0006338;GO:0018024;GO:004697	------	SET;preSET_CXC	SET domain;CXC domain
BolK_0g02910	0.333333	0.213333	0.406667	2.82333	2.33	0.176667	1.87333	0.883333	GO:0016567;GO:0016021;GO:0004842;GO:000827	------	DUF3675;RINGv	Protein of unknown function;RING-variant domain
BolK_0g02920	0	0	0	0	0	0	0	0	GO:0032259;GO:0016021;GO:0008757;GO:0046872;GO:000816	------	------	------
BolK_0g02930	0.126667	0	0	0	0	0.293333	0.156667	0.21	GO:0016021;GO:0005886;GO:000533	------	Nucleoside_tran;MFS_1	Nucleoside transporter;Major Facilitator Superfamily
BolK_0g02940	7.52	25.9333	16.79	8.99333	11.2633	14.18	10.2033	19.7867	GO:0031222;GO:0045493;GO:0005576;GO:0046556;GO:000904	------	Glyco_hydro_3_C;Glyco_hydro_3;Fn3-like	Glycosyl hydrolase family 3 C-terminal domain;Glycosyl hydrolase family 3 N terminal domain;Fibronectin type III-like domain
BolK_0g02950	14.13	25.1567	25.6067	18.4333	30.3333	11.1267	4.13667	10.8033	GO:0006366;GO:0005634;GO:004698	map03022	TFIID-18kDa	Transcription initiation factor IID, 18kD subunit
BolK_0g02960	0	0	0	0.273333	0.056667	0	0.063333	0.096667	------	------	DUF761	Cotton fibre expressed protein
BolK_0g02970	0	0	0	0	0	0	0	0	------	------	DUF761	Cotton fibre expressed protein
BolK_0g02980	0	0	0	0	0	0	0	0	GO:0005737;GO:0005634;GO:0008408;GO:000367	------	------	------
BolK_0g02990	0	0	0	0	0	0	0	0	GO:0006606;GO:0006607;GO:0005737;GO:0005634;GO:0008139;GO:006160	map03013	Arm;IBB;Arm_3;Arm_2	Armadillo/beta-catenin-like repeat;Importin beta binding domain;Atypical Arm repeat;Armadillo-like
BolK_0g03000	0.04	0.193333	0.15	1.87	0.476667	0.116667	1.67333	0	GO:0006606;GO:0006607;GO:0005634;GO:0061608;GO:000813	------	------	------
BolK_0g03010	38.79	60.2967	30.28	2.07	24.4133	44.2467	1.88667	11.8167	GO:0000919;GO:0030244;GO:0048367;GO:0009414;GO:0009651;GO:0005794;GO:0016021;GO:0051753;GO:001676	map00520	Cellulose_synt;zf-RING_4;Glyco_trans_2_3	Cellulose synthase;RING/Ubox like zinc-binding domain;Glycosyl transferase family group 2
BolK_0g03020	28.7833	52.1133	68.73	97.01	36.02	28.3133	48.6533	21.3533	------	------	zf-Di19;Di19_C	Drought induced 19 protein;Stress-induced protein Di19, C-terminal
BolK_0g03030	562.11	663.167	735.813	520.547	741.007	810.917	409.2	551.45	GO:0006412;GO:0022625;GO:0042788;GO:0003735;GO:0003723;GO:000372	map03010	Ribosomal_L19e	Ribosomal protein L19e
BolK_0g03040	0	0	0	0	0	0.013333	0	0	GO:0005975;GO:000465	map00040	Glyco_hydro_28;Pectate_lyase_3	Glycosyl hydrolases family 28;Pectate lyase superfamily protein
BolK_0g03050	1.56667	2.32	2.38	5.36333	4.19667	2.28667	0.363333	0.776667	GO:0042545;GO:0045490;GO:0004857;GO:0030599;GO:004533	map00040	Pectinesterase;PMEI	Pectinesterase;Plant invertase/pectin methylesterase inhibitor
BolK_0g03060	0	0	0.043333	0.13	0	0	0	0.066667	GO:0042545;GO:0045490;GO:0046910;GO:0030599;GO:0045330;GO:000485	------	DUF538	Protein of unknown function, DUF538
BolK_0g03070	3.26333	1.21333	8.13333	13.95	9.70667	9.05	5.46	14.0433	GO:0042545;GO:0045490;GO:0046910;GO:0030599;GO:0045330;GO:000485	------	DUF538	Protein of unknown function, DUF538
BolK_0g03080	0.36	0	0	0.25	0.396667	0	3.52667	3.31667	GO:0009651;GO:0009414;GO:000563	------	LEA_3	Late embryogenesis abundant protein
BolK_0g03090	12.0433	7.31667	10.6733	12.44	37.0167	18.7767	34.9667	64.54	GO:0002181;GO:0006412;GO:0005840;GO:1990904;GO:0003735;GO:000372	map03010	Ribosomal_L22e	Ribosomal L22e protein family
BolK_0g03100	0.21	0.43	0.226667	0.056667	3.77667	0.83	1.69333	5.00667	GO:0005975;GO:0005773;GO:0016021;GO:0102799;GO:0019137;GO:0008422;GO:000455	map00460;map00500;map00999	Glyco_hydro_1	Glycosyl hydrolase family 1
BolK_0g03110	0.766667	0.25	0.283333	4.40333	0.426667	0.54	2.22333	1.13333	GO:0016567;GO:0016740;GO:0046872;GO:014009	------	zf-C3HC4;zf-C3HC4_3;SPX;zf-RING_2;zf-RING_UBOX;zf-C3HC4_4;zf-RING_5	Zinc finger, C3HC4 type;Zinc finger, C3HC4 type;SPX domain;Ring finger domain;RING-type zinc-finger;zinc finger of C3HC4-type, RING;zinc-RING finger domain
BolK_0g03120	68.3733	127.303	141.06	156.64	119.08	120.22	77.3233	51.66	GO:000573	------	Nop16	Ribosome biogenesis protein Nop16
BolK_0g03130	151.973	243.173	249.27	194.01	293.77	338.727	193.693	346.247	GO:0051131;GO:0006457;GO:0005634;GO:0005829;GO:0051087;GO:005187	------	CS	CS domain
BolK_0g03140	0	0	0	0	0	0	0	0	------	------	------	------
BolK_0g03150	2.39	0	0	0	3.02667	0	0	1.78	GO:0006952;GO:0015074;GO:0007165;GO:0006508;GO:0043531;GO:0004190;GO:0003676;GO:0003964;GO:000552	------	------	------
BolK_0g03160	0	0	0	0	0	0	0	0	GO:000588	map04626	------	------
BolK_0g03170	5.21667	4.92	8.18	12.56	7.97	5.65667	10.6767	5.06667	------	------	F-box;DUF295;F-box-like	F-box domain;Protein of unknown function;F-box-like
BolK_0g03180	13.4333	10.2267	10.5	14.5167	14.3533	9.10333	15.3633	12.0367	GO:0016787;GO:0005524;GO:000367	------	DEAD;ResIII	DEAD/DEAH box helicase;Type III restriction enzyme, res subunit
BolK_0g03190	0	0	0	0	0	0	0	0	GO:0043686;GO:0018206;GO:0031365;GO:0006412;GO:0005634;GO:0005739;GO:0009507;GO:0003700;GO:0003677;GO:0042586;GO:0046872;GO:000552	------	------	------
BolK_0g03200	0	0	0	0	0	0	0	0	GO:0009873;GO:0005634;GO:0003700;GO:0042586;GO:0003677;GO:000552	------	AP2	AP2 domain
BolK_0g03210	20.53	19.5467	23.6033	23.33	20.3433	19.85	22.69	18.5267	GO:0016021;GO:002285	------	AA_permease_2;AA_permease;AA_permease_C;Spore_permease	Amino acid permease;Amino acid permease;C-terminus of AA_permease;Spore germination protein
BolK_0g03220	36.65	62.61	57.5267	65.4733	63.59	52.6	45.7033	33.8267	GO:0090351;GO:0030150;GO:0016021;GO:000574	------	TIM21;Coa1	TIM21;Cytochrome oxidase complex assembly protein 1
BolK_0g03230	3.53333	2.14	2.99	4.91667	3.99	2.69667	5.72667	3.72333	------	------	F-box	F-box domain
BolK_0g03240	2.63333	2.33	2.42	2.37333	2.41	2.3	1.63	2.1	GO:0000288;GO:0017148;GO:0000932;GO:0030015;GO:006009	map03018	CNOT1_CAF1_bind;CNOT1_HEAT	CCR4-NOT transcription complex subunit 1 CAF1-binding domain;CCR4-NOT transcription complex subunit 1 HEAT repeat
BolK_0g03250	45.6033	29.3067	38.2033	25.5033	30.62	42.4067	66.8333	90.8333	GO:000950	------	PAP_fibrillin	PAP_fibrillin
BolK_0g03260	0	0	0	0	0	0	0	0	------	------	------	------
BolK_0g03270	0.013333	0	0	0	0.016667	0	0.043333	0.326667	GO:0005634;GO:004698	------	HLH	Helix-loop-helix DNA-binding domain
BolK_0g03280	0	0	0	0	0	0	0	0	------	------	------	------
BolK_0g03290	0	0.043333	0	0	0	0	0	0	GO:0009567;GO:000485	------	PMEI	Plant invertase/pectin methylesterase inhibitor
BolK_0g03300	41.7733	42.6633	42.5	58.2567	48.1233	38.4567	42.2	41.6067	GO:0016021;GO:0005829;GO:000578	------	WD40;ANAPC4_WD40;Ge1_WD40	WD domain, G-beta repeat;Anaphase-promoting complex subunit 4 WD40 domain;WD40 region of Ge1, enhancer of mRNA-decapping protein
BolK_0g03310	5.68667	7.14333	5.29333	6.02667	5.35	7.48667	3.62667	6.28	GO:0005975;GO:0016021;GO:0016020;GO:0032580;GO:005037	map00520;map01250;map00053;map01240	Epimerase;GDP_Man_Dehyd;RmlD_sub_bind;3Beta_HSD;Polysacc_synt_2;NAD_binding_4;KR	NAD dependent epimerase/dehydratase family;GDP-mannose 4,6 dehydratase;RmlD substrate binding domain;3-beta hydroxysteroid dehydrogenase/isomerase family;Polysaccharide biosynthesis protein;Male sterility protein;KR domain
BolK_0g03320	0.853333	1.02	0.18	0	1.28667	0.373333	0.16	0.35	GO:0006468;GO:0006629;GO:0035336;GO:0010345;GO:0016021;GO:0043231;GO:0080019;GO:0102965;GO:0004672;GO:000552	------	------	------
BolK_0g03330	40.8367	56.43	63.0133	63.33	77.0433	31.8067	43.08	36.0567	GO:000550	------	EF-hand_7;EF-hand_1;EF-hand_8;EF-hand_6;EF-hand_5	EF-hand domain pair;EF hand;EF-hand domain pair;EF-hand domain;EF hand
BolK_0g03340	24.3633	13.9633	40.41	35.4267	26.5233	19.8733	12.57	6.56	GO:0007623;GO:0048768;GO:0006355;GO:0051301;GO:0005634;GO:0043565;GO:000370	------	GRAS	GRAS domain family
BolK_0g03350	0	0.33	0	0	0	0	0	0	------	------	------	------
BolK_0g03360	36.3033	10.95	6.64	20.9367	41.57	1.38333	0.513333	0	GO:0032502;GO:0009944;GO:0010154;GO:0010158;GO:1902183;GO:2000024;GO:0000976;GO:000367	------	YABBY;HMG_box_2	YABBY protein;HMG-box domain
BolK_0g03370	0	0	0	0	0	0	0	0	GO:0042545;GO:0045490;GO:0005576;GO:0046910;GO:0030599;GO:0045330;GO:000485	map00040	PMEI	Plant invertase/pectin methylesterase inhibitor
BolK_0g03380	0	0.213333	0.95	1.60667	0.503333	0	0	0.013333	GO:0005634;GO:000368	------	PCC	Plants and Prokaryotes Conserved
BolK_0g03390	0.1	1.1	2.59333	3.94667	1.50333	0.073333	0.08	0	------	------	LOB	Lateral organ boundaries
BolK_0g03400	0	0.06	0.166667	0.226667	0.12	0	0	0	------	------	LOB	Lateral organ boundaries
BolK_0g03410	0	0	0	0	0	0	0	0	------	------	------	------
BolK_0g03420	29.0467	32.7167	41.32	42.5467	32.4433	34.8167	34.2433	26.9167	GO:0006397;GO:0000373;GO:1990904;GO:000372	------	CRS1_YhbY	CRS1 / YhbY
BolK_0g03430	0.363333	0.443333	0.466667	0.406667	0.61	0.603333	0.253333	0.153333	GO:0006508;GO:000425	------	Peptidase_S8;fn3_6;Inhibitor_I9	Subtilase family;Fibronectin type-III domain;Peptidase inhibitor I9
BolK_0g03440	9.94333	10.3233	10.6833	16.1233	11.37	7.79	12.4833	8.06333	GO:000979	------	Atx10homo_assoc	Spinocerebellar ataxia type 10 protein domain
BolK_0g03450	0	0	0.206667	0.406667	0.26	0	0	0	GO:001602	------	DUF604;Fringe	Protein of unknown function, DUF604;Fringe-like
BolK_0g03460	7.66667	12.68	16.8633	16.41	14.2767	11.5033	6.46	5.67333	GO:0016021;GO:001649	------	NAD_binding_6;FAD_binding_8;Ferric_reduct;NAD_binding_1	Ferric reductase NAD binding domain;FAD-binding domain;Ferric reductase like transmembrane component;Oxidoreductase NAD-binding domain
BolK_0g03470	2.85333	6.77	10.7733	27.7767	5.94333	7.99667	11.9733	6.33333	GO:0006468;GO:0009555;GO:0004674;GO:000552	------	PK_Tyr_Ser-Thr;Pkinase;ABC1	Protein tyrosine and serine/threonine kinase;Protein kinase domain;ABC1 atypical kinase-like domain
BolK_0g03480	0.266667	0.65	0.073333	0	1.17333	0.383333	0	0	GO:0006468;GO:0009555;GO:0004674;GO:000552	------	------	------
BolK_0g03490	1.91667	0.363333	1.89333	1.68333	1.00667	3.48667	3.49	2.22667	------	------	zf-RING_2;zf-rbx1;zf-C3HC4_2;zf-C3HC4;zf-RING_UBOX;zf-RING_5;zf-ANAPC11;zf-RING_11;zf-Nse;zf-C3HC4_4	Ring finger domain;RING-H2 zinc finger domain;Zinc finger, C3HC4 type;Zinc finger, C3HC4 type;RING-type zinc-finger;zinc-RING finger domain;Anaphase-promoting complex subunit 11 RING-H2 finger;RING-like zinc finger;Zinc-finger of the MIZ type in Nse subunit;zinc finger of C3HC4-type, RING
BolK_0g03500	6.41333	8.83	14.91	9.67667	7.78	16.7233	8.46	13.4367	GO:0006468;GO:0060320;GO:0048544;GO:0016021;GO:0005886;GO:0031625;GO:0030246;GO:0004674;GO:0005516;GO:0005524;GO:010631	------	Pkinase;PK_Tyr_Ser-Thr;B_lectin;S_locus_glycop;PAN_2;ABC1	Protein kinase domain;Protein tyrosine and serine/threonine kinase;D-mannose binding lectin;S-locus glycoprotein domain;PAN-like domain;ABC1 atypical kinase-like domain
BolK_0g03510	0.356667	0.413333	1.31	0.926667	0.37	2.20333	2.79667	1.25667	GO:1990961;GO:0016021;GO:0015297;GO:004291	------	MatE	MatE
BolK_0g03520	0	0	0	0	0	0	0	0.09	------	------	------	------
BolK_0g03530	0.086667	0.11	0.163333	0.37	0.306667	0.116667	1.12667	0.326667	GO:0005506;GO:0016705;GO:0004497;GO:002003	map00073	p450	Cytochrome P450
BolK_0g03540	13.2	9.03333	11.3467	20.96	20.9367	11.3667	22.89	27.4333	GO:0010028;GO:0009706;GO:0016021;GO:0015229;GO:000531	------	MFS_1;Sugar_tr	Major Facilitator Superfamily;Sugar
BolK_0g03550	1.31	1.12333	3.23333	7.26667	4.36667	0.613333	1.7	1.12333	GO:0010143;GO:0016024;GO:0005783;GO:0016021;GO:0016020;GO:0016791;GO:0004366;GO:0102420;GO:0090447;GO:001674	map00564;map00561	HAD;Acyltransferase	haloacid dehalogenase-like hydrolase;Acyltransferase
BolK_0g03560	323.643	250.62	241.887	367.45	279.457	196.873	190.197	142.577	GO:0006833;GO:0009414;GO:0016021;GO:001526	------	MIP	Major intrinsic protein
BolK_0g03570	0	0	0	0	0	0	0	0	GO:001656	------	BTB	BTB/POZ domain
BolK_0g03580	8.4	5.24	5.78667	6.65	5.97667	7.64333	9.11667	7.94	------	------	DUF4378;DUF3741	Domain of unknown function;Protein of unknown function
BolK_0g03590	6.82	6.37	7.17333	10.4067	7.26333	4.74333	8.34	4.07	GO:0006357;GO:0016592;GO:0016021;GO:000371	------	Med12	Transcription mediator complex subunit Med12
BolK_0g03600	2.03667	1.97667	1.38333	0.35	3.35667	1.34667	0.366667	0.333333	GO:000508	------	PRONE	PRONE
BolK_0g03610	0.09	0	0	0	0	0	0	0	GO:0005634;GO:0046983;GO:000367	------	C2	C2 domain
BolK_0g03620	6.13667	11.5867	9.29667	2.55	6.39333	5.27667	1.42	1.48	GO:0005634;GO:0046983;GO:000367	------	bHLH-MYC_N;HLH	bHLH-MYC and R2R3-MYB transcription factors N-terminal;Helix-loop-helix DNA-binding domain
BolK_0g03630	18.14	47.38	29.4933	38.0667	53.19	28.35	38.8133	36.56	GO:0000272;GO:0009507;GO:0016161;GO:010222	map00500	Glyco_hydro_14	Glycosyl hydrolase family 14
BolK_0g03640	0.563333	0.22	0.22	1.58667	0.26	0.193333	0	0.16	GO:0006952;GO:0006298;GO:0008168;GO:0005524;GO:003098	------	C2	C2 domain
BolK_0g03650	3.66667	0.56	0.623333	0.696667	0.636667	1.05333	1.78667	1.04667	------	------	------	------
BolK_0g03660	0.6	0.093333	0	0.12	0	0.993333	1.60667	0.15	GO:0034599;GO:0005829;GO:0020037;GO:0016688;GO:0046872;GO:000460	map00480;map00053	peroxidase	Peroxidase
BolK_0g03670	0.44	0.11	0.073333	0	0	0.596667	0.546667	0.28	GO:0034599;GO:0005576;GO:0020037;GO:0016688;GO:0046872;GO:000460	map00480;map00053	------	------
BolK_0g03680	4.7	6.19333	7.92333	10.7733	6.77	5.67667	9.57	5.19333	GO:0009247;GO:0016036;GO:0006108;GO:0009707;GO:0051287;GO:0004471;GO:0046481;GO:0016757;GO:004687	map00561	Glycos_transf_1;Glyco_trans_1_4	Glycosyl transferases group 1;Glycosyl transferases group 1
BolK_0g03690	53.2233	54.2567	51.9633	55.96	48.9033	59.2933	76.3333	51.0833	GO:0006090;GO:0006108;GO:0051287;GO:0004471;GO:0004470;GO:004687	map00620;map00710	Malic_M;malic	Malic enzyme, NAD binding domain;Malic enzyme, N-terminal domain
BolK_0g03700	93.5133	90.11	77.72	43.1733	101.563	123.51	55.4	118.993	------	------	------	------
BolK_0g03710	15.2733	12.4367	23.0433	19.9167	18.22	23.2733	28.1967	14.0167	GO:000429	------	Asparaginase_2	Asparaginase
BolK_0g03720	12.4167	23.5167	27.3333	46.3433	29.17	18.4433	24.1833	11.82	GO:0006730;GO:0035999;GO:0009853;GO:0005829;GO:0009507;GO:0004477;GO:000448	------	THF_DHG_CYH_C;THF_DHG_CYH	Tetrahydrofolate dehydrogenase/cyclohydrolase, NA;Tetrahydrofolate dehydrogenase/cyclohydrolase, catalytic domain
BolK_0g03730	31.1333	40.1433	43.1167	45.34	34.9367	36.2433	35.8633	26.8567	GO:0033962;GO:0034063;GO:0017148;GO:0016032;GO:0010494;GO:0000932;GO:0016787;GO:0003724;GO:0003676;GO:0005524;GO:000372	map03018	DEAD;Helicase_C	DEAD/DEAH box helicase;Helicase conserved C-terminal domain
BolK_0g03740	2.70333	0.923333	0.32	1.28333	0.236667	0.643333	13.0067	11.4667	GO:1901700;GO:0030042;GO:0015629;GO:000377	------	Remorin_C	Remorin, C-terminal region
BolK_0g03750	0.73	8.96667	20.19	12.3633	3.46	14.23	16.4	1.82333	GO:1901700;GO:0030042;GO:0015629;GO:000377	------	Cofilin_ADF	Cofilin/tropomyosin-type actin-binding protein
BolK_0g03760	26.71	25.9833	17.8467	10.57	16.0267	21.07	9.01333	11.66	GO:0006468;GO:0009742;GO:0005886;GO:0005524;GO:000467	map04075	PK_Tyr_Ser-Thr;Pkinase;TPR_2	Protein tyrosine and serine/threonine kinase;Protein kinase domain;Tetratricopeptide repeat
BolK_0g03770	25.1867	23.2167	28	38.5767	21.36	24.9067	37.82	13.51	GO:0006468;GO:0007165;GO:0005737;GO:0004674;GO:000552	------	Pkinase;PK_Tyr_Ser-Thr;Choline_kinase;APH	Protein kinase domain;Protein tyrosine and serine/threonine kinase;Choline/ethanolamine kinase;Phosphotransferase enzyme family
BolK_0g03780	9.83667	7.44	17.83	19.3933	14.6633	3.03333	4.97333	3.16333	GO:0009827;GO:0048765;GO:0043481;GO:0048364;GO:0006723;GO:0005634;GO:0003700;GO:0008289;GO:0000976;GO:0003677;GO:000098	------	START	START domain
BolK_0g03790	0	0	0	0	0	0	0	0	------	------	------	------
BolK_0g03800	0.2	1.55333	0.843333	3.51333	1.60667	0	0	0	GO:0016787;GO:0003676;GO:0003724;GO:0003723;GO:0016887;GO:0046872;GO:000552	------	DEAD;Helicase_C;zf-HIT;ResIII	DEAD/DEAH box helicase;Helicase conserved C-terminal domain;HIT zinc finger;Type III restriction enzyme, res subunit
BolK_0g03810	7.7	7.38667	8.29667	11.2167	8.27333	8.51667	12.39	11.4133	GO:0016787;GO:0004386;GO:0005524;GO:000367	------	Helicase_C;DEAD;CarD_CdnL_TRCF;ResIII;TRCF	Helicase conserved C-terminal domain;DEAD/DEAH box helicase;CarD-like/TRCF domain;Type III restriction enzyme, res subunit;TRCF domain
BolK_0g03820	12.3333	3.61	12.1733	9.52	8.10667	19.9367	27.8167	20.7933	GO:0006813;GO:0009932;GO:0016021;GO:0016020;GO:0005886;GO:001507	------	K_trans	K+ potassium transporter
BolK_0g03830	1.43	1.01	2.82333	0.74	1.21333	1.88	2.3	2.6	------	------	DUF677	Protein of unknown function
BolK_0g03840	4.60667	152.283	3.26	25.2067	20.48	28.9633	30.7367	4.26333	GO:0006629;GO:0006071;GO:0030643;GO:0009536;GO:0008889;GO:0000287;GO:000808	map00564	GDPD	Glycerophosphoryl diester phosphodiesterase family
BolK_0g03850	1.73667	2.07	1.98333	0.743333	2.16333	3.11	0.833333	0.816667	GO:0044249;GO:1901576;GO:000414	------	Abhydrolase_6;Hydrolase_4;Abhydrolase_1;DAGAT	Alpha/beta hydrolase family;Serine aminopeptidase, S33;alpha/beta hydrolase fold;Diacylglycerol acyltransferase
BolK_0g03860	17.8967	21.0233	22.7433	21.44	27.6867	23.7833	17.3267	22.43	GO:0006412;GO:1990904;GO:0005840;GO:000373	map03010	Ribosomal_L13	Ribosomal protein L13
BolK_0g03870	0.333333	0.083333	0.063333	0.04	0.156667	0.186667	0.813333	5.72	------	------	Hydrolase_4;Abhydrolase_1;Peptidase_S9	Serine aminopeptidase, S33;alpha/beta hydrolase fold;Prolyl oligopeptidase family
BolK_0g03880	2.93	1.24667	3.66667	2.35	0.866667	1.59667	4.74333	3.74333	GO:001008	------	SEO_N;SEO_C	Sieve element occlusion N-terminus;Sieve element occlusion C-terminus
BolK_0g03890	0	0	0	0	0	0	0	0	GO:0006468;GO:0016021;GO:0004674;GO:000552	------	------	------
BolK_0g03900	0.953333	1.30667	2.64667	4.47667	1.93667	2.02	3.66667	2.84	GO:0006281;GO:000451	------	------	------
BolK_0g03910	38.0433	25.2033	68.4	134.293	44.9633	57.9233	115.207	52.3	GO:0006364;GO:0005730;GO:0016787;GO:0003676;GO:0004386;GO:0003724;GO:0016887;GO:000552	map03040	DEAD;Helicase_C;WW;ResIII	DEAD/DEAH box helicase;Helicase conserved C-terminal domain;WW domain;Type III restriction enzyme, res subunit
BolK_0g03920	0	0.46	0	0	0	0	0	0.07	GO:0006281;GO:000451	------	------	------
BolK_0g03930	0.16	0	0	0	0	0	0	0.31	GO:2000122;GO:0050832;GO:0015976;GO:0010119;GO:0009409;GO:0010037;GO:0015979;GO:0010319;GO:0005634;GO:0009507;GO:0005886;GO:0043565;GO:0008270;GO:0004089;GO:0000981;GO:000372	map00910	------	------
BolK_0g03940	0.18	0.023333	0.053333	0.016667	0.46	0.026667	0.086667	4.60333	GO:2000122;GO:0050832;GO:0015976;GO:0010119;GO:0009409;GO:0010037;GO:0015979;GO:0009535;GO:0048046;GO:0010319;GO:0009941;GO:0009570;GO:0005829;GO:0009579;GO:0009507;GO:0005886;GO:0008270;GO:0004089;GO:000372	map00910	Pro_CA	Carbonic anhydrase
BolK_0g03950	28.4833	6.86333	7.88667	28.0467	9	19.6867	479.72	30.85	GO:0045893;GO:0005634;GO:0043565;GO:000098	------	Homeodomain;HALZ;Homeobox_KN	Homeodomain;Homeobox associated leucine zipper;Homeobox KN domain
BolK_0g03960	6.63667	4.98	5.64	6.95333	6.87667	4.68	6.23	4.43	GO:0006355;GO:0016570;GO:0005634;GO:0046872;GO:000367	------	MBD;PHD;WHIM1;FYRC;FYRN;WSD;PHD_2	Methyl-CpG binding domain;PHD-finger;WSTF, HB1, Itc1p, MBD9 motif 1;F/Y rich C-terminus;F/Y-rich N-terminus;Williams-Beuren syndrome DDT;PHD-finger
BolK_0g03970	0.513333	0	0	0	0.356667	0.05	2.95	16.21	GO:0019684;GO:0015979;GO:0009767;GO:0009535;GO:0009534;GO:0005829;GO:0019898;GO:0009344;GO:0009507;GO:0009654;GO:0005509;GO:004515	map00195	PsbQ	Oxygen evolving enhancer protein 3
BolK_0g03980	14.8233	14.3433	14.3667	7.51	13.4367	12.3433	7.09667	10.1633	GO:0006357;GO:0016592;GO:0016021;GO:000371	------	Med11	Mediator complex protein
BolK_0g03990	0	0.48	0.626667	1.73333	0.383333	1.11	2.22667	0.903333	------	------	------	------
BolK_0g04000	54.11	77.05	96.5367	58.9733	79.7933	70.7167	34.6133	49.2167	GO:0005634;GO:0004523;GO:000367	------	RVT_3;RNase_H;Cauli_VI	Reverse transcriptase-like;RNase H;Caulimovirus viroplasmin
BolK_0g04010	12.3667	3.3	7.19	9.40667	5.49	4.61333	10.94	5.45333	------	------	Arm;RICTOR_N	Armadillo/beta-catenin-like repeat;Rapamycin-insensitive companion of mTOR, N-term
BolK_0g04020	309.083	156.697	122.457	127.117	140.077	245.893	308.27	397.773	GO:0016471;GO:004696	map04145;map00190	V-ATPase_G;Mod_r	Vacuolar;Modifier of rudimentary
BolK_0g04030	0	0	0	0	0	0	0	0	------	------	------	------
BolK_0g04040	0	0	0	0	0	0	0	0.84	------	------	------	------
BolK_0g04050	8.21	9.63	12.34	16.12	11.4533	7.14	14.0233	7.88333	GO:0000122;GO:0016575;GO:0000118;GO:0016580;GO:0005634;GO:0000785;GO:000371	------	Sin3a_C;PAH;Sin3_corepress	C-terminal domain of Sin3a protein;Paired amphipathic helix repeat;Sin3 family co-repressor
BolK_0g04060	17.1333	17.5833	20.3433	24.01	13.9133	28.5133	21.0667	27.8133	GO:0016310;GO:0005829;GO:0102092;GO:0033857;GO:0000832;GO:0000827;GO:0000829;GO:0052723;GO:0052724;GO:000552	map04070	His_Phos_2;PPIP5K2_N	Histidine phosphatase superfamily;Diphosphoinositol pentakisphosphate kinase 2 N-terminal domain
BolK_0g04070	12.9233	13.47	13.23	6.48667	13.4667	10.2667	7.38	12.17	GO:0006468;GO:0031663;GO:0002221;GO:0005886;GO:0004674;GO:000552	------	PK_Tyr_Ser-Thr;Pkinase	Protein tyrosine and serine/threonine kinase;Protein kinase domain
BolK_0g04080	60.6933	36.0967	38.02	33.5367	28.4333	33.3633	51.01	77.1867	GO:0005741;GO:000830	------	Porin_3	Eukaryotic porin
BolK_0g04090	0	0	0	0	0	0.053333	0	0	GO:0045490;GO:0030570;GO:004687	map00040	Pec_lyase_N;Pectate_lyase_4	Pectate lyase, N terminus;Pectate lyase
BolK_0g04100	0	0	0.013333	0.013333	0	0	0	0	GO:0005634;GO:0003700;GO:004356	------	WRKY	WRKY DNA -binding domain
BolK_0g04110	0	0	0	0	0	0	0	0	------	------	------	------
BolK_0g04120	0	0	0	0	0	0.113333	0	0	------	------	------	------
BolK_0g04130	0	0	0	0	0	0	0	0.023333	------	------	------	------
BolK_0g04140	27.2267	9.68333	18.8167	29.9033	28.1667	6.66667	8.37667	7.24667	GO:0016020;GO:0016298;GO:004737	map00940	Hydrolase_4;Abhydrolase_1;Peptidase_S9;Abhydrolase_6;Abhydrolase_11	Serine aminopeptidase, S33;alpha/beta hydrolase fold;Prolyl oligopeptidase family;Alpha/beta hydrolase family;Alpha/beta hydrolase domain
BolK_0g04150	2.22333	4.01333	3.66667	1.92333	4.74333	1.01333	0.683333	1.90667	GO:0042732;GO:0033320;GO:0005794;GO:0016021;GO:0070403;GO:004804	map00520;map01250	GDP_Man_Dehyd;Epimerase	GDP-mannose 4,6 dehydratase;NAD dependent epimerase/dehydratase family
BolK_0g04160	1.76	1.24333	2.38667	1.22667	2.45333	2.61333	2.91	8.51667	GO:000485	------	PMEI	Plant invertase/pectin methylesterase inhibitor
BolK_0g04170	0	0.086667	0	0	0	0.013333	0.03	0.01	GO:000471	------	------	------
BolK_0g04180	5.89	2.96	4.40667	17.9367	16.0667	8.03667	23.1567	20.9733	GO:0005975;GO:0005773;GO:0019137;GO:0102799;GO:000842	------	Glyco_hydro_1;Usp	Glycosyl hydrolase family 1;Universal stress protein family
BolK_0g04190	0.036667	0.013333	0.033333	0.86	0.106667	0.09	0.93	0.06	GO:0009737;GO:0006778;GO:0006970;GO:0009651;GO:0031969;GO:0005794;GO:0005783;GO:0016021;GO:0016020;GO:0005789;GO:0005795;GO:0000139;GO:002003	------	TspO_MBR	TspO/MBR family
BolK_0g04200	69.65	83.2233	59.2833	69.7467	88.2067	56.7467	71.0133	61.9833	GO:0040008;GO:001002	------	WD40	WD domain, G-beta repeat
BolK_0g04210	1.18667	0.26	28.4067	5.50333	9.22	1.21667	2.56667	0.206667	GO:0006995;GO:0005737;GO:0005634;GO:009757	------	Glutaredoxin	Glutaredoxin
BolK_0g04220	14.2267	14.48	20.45	26.04	13.6133	18.05	24.4267	10.0533	GO:000635	------	Tub;F-box;F-box-like	Tub family;F-box domain;F-box-like
BolK_0g04230	0	0	0.776667	0	1.20667	0	0	0.66	------	------	------	------
BolK_0g04240	11.19	3.72333	4.31	2.05	9.49	5.82667	7.69	18.3833	GO:0010275;GO:0009535;GO:0009507;GO:000957	------	Crr6	Chlororespiratory reduction 6
BolK_0g04250	24.7267	15.3667	15.4833	12.9867	19.4	22.3467	13.5433	30.96	GO:0006508;GO:0043231;GO:000425	------	PDZ_3;Trypsin_2;Trypsin;PDZ_2	PDZ domain;Trypsin-like peptidase domain;Trypsin;PDZ domain
BolK_0g04260	4.07	10.4167	17.36	1.57333	2.18	26.4433	5.9	7.75	GO:0006508;GO:0043231;GO:000425	------	------	------
BolK_0g04270	0.21	0.04	0	0	0	0	0	0	------	------	------	------
BolK_0g04280	0	0	0	0	0	0	0	0	------	------	------	------
BolK_0g04290	13.8067	9.49333	12.0533	13.8567	12.0767	12.7067	24.2933	13.1467	GO:0042391;GO:0050982;GO:0071260;GO:0016020;GO:0016021;GO:0005261;GO:000838	------	Piezo_RRas_bdg	Piezo non-specific cation channel, R-Ras-binding domain
BolK_0g04300	0	0	0	0	0	0	0	0	GO:001602	------	------	------
BolK_0g04310	0	0	0	0	0	0	0	0	------	------	------	------
BolK_0g04320	0.27	0.24	0.513333	0.23	0.293333	0.39	0.303333	0.496667	GO:0006412;GO:0009507;GO:0015935;GO:000373	map03010	Ribosomal_S2	Ribosomal protein S2
BolK_0g04330	0	0	0.066667	0	0.126667	0.063333	0.136667	0	GO:0006351;GO:0009507;GO:0000428;GO:0003899;GO:000367	map03020	RNA_pol_Rpb1_2;RNA_pol_Rpb1_1	RNA polymerase Rpb1, domain 2;RNA polymerase Rpb1, domain 1
BolK_0g04340	2.51667	0.58	3.15333	1.46667	2.49	7.71	4.43667	7.76667	GO:0006351;GO:0000428;GO:0009507;GO:0003677;GO:0032549;GO:000389	map03020	RNA_pol_Rpb2_6;RNA_pol_Rpb2_2;RNA_pol_Rpb2_3;RNA_pol_Rpb2_7;RNA_pol_Rpb2_1	RNA polymerase Rpb2, domain 6;RNA polymerase Rpb2, domain 2;RNA polymerase Rpb2, domain 3;RNA polymerase Rpb2, domain 7;RNA polymerase beta subunit
BolK_0g04350	0.143333	0.03	0.016667	0.036667	0.03	0.036667	0.133333	0.11	GO:0009772;GO:0009535;GO:0009534;GO:0009536;GO:0009523;GO:0016021;GO:0009507;GO:0009579;GO:0016168;GO:0010242;GO:0003729;GO:0045156;GO:0005506;GO:004687	map00195	Photo_RC	Photosynthetic reaction centre protein
BolK_0g04360	0.376667	0.02	0.023333	0.136667	0.043333	0.063333	0.286667	0.373333	GO:0009772;GO:0009535;GO:0009534;GO:0009536;GO:0009523;GO:0009533;GO:0016021;GO:0009579;GO:0009539;GO:0010287;GO:0009507;GO:0016168;GO:0045156;GO:0046872;GO:000372	map00195	PSII	Photosystem II protein
BolK_0g04370	0	0	0	0	0	0	0	0	GO:0006412;GO:0009536;GO:0005840;GO:1990904;GO:0015935;GO:0009507;GO:0019843;GO:000373	map03010	------	------
BolK_0g04380	0.073333	0.01	0.006667	0.01	0.016667	0.003333	0.016667	0.066667	GO:0015979;GO:0009535;GO:0009522;GO:0016021;GO:0042651;GO:0009507;GO:0016168;GO:0051539;GO:0000287;GO:000905	map00195	PsaA_PsaB	Photosystem I psaA/psaB protein
BolK_0g04390	0.276667	0.066667	0.056667	0.176667	0.013333	0.083333	0.333333	0.493333	GO:0015979;GO:0009535;GO:0009522;GO:0016021;GO:0042651;GO:0009507;GO:0016168;GO:0051539;GO:0000287;GO:000905	map00195	PsaA_PsaB	Photosystem I psaA/psaB protein
BolK_0g04400	0	0	0	0	0	0	0	0.056667	GO:0015990;GO:0019684;GO:0009060;GO:0009535;GO:0005886;GO:0009507;GO:0046872;GO:0051539;GO:0008137;GO:0005506;GO:004803	map00190	Oxidored_q6	NADH ubiquinone oxidoreductase, 20 Kd subunit
BolK_0g04410	0	0	0	0	0	0	0	0	GO:001602	------	------	------
BolK_0g04420	0	0	0	0	0	0	0.066667	0	------	------	------	------
BolK_0g04430	1.15667	0.14	0.17	0.246667	0.166667	0.236667	0.423333	0.23	GO:0006508;GO:0009532;GO:0009570;GO:0016021;GO:0009507;GO:0004176;GO:000425	------	CLP_protease	Clp protease
BolK_0g04440	0.15	0.01	0.01	0.04	0.016667	0.046667	0.246667	0.403333	GO:0009772;GO:0009535;GO:0009523;GO:0016021;GO:0016168;GO:004515	map00195	PSII	Photosystem II protein
BolK_0g04450	0	0	0	0	0	0	0	0	------	------	------	------
BolK_0g04460	0	0	0	0	0	0	0	0	------	------	------	------
BolK_0g04470	0	0	0	0	0	0	0	0	GO:001602	------	------	------
BolK_0g04480	0.086667	0.16	0	0.273333	0.156667	0.08	0.08	0.066667	------	------	------	------
BolK_0g04490	0.403333	0	0	0	0.43	2.20667	7.34667	0.406667	------	------	------	------
BolK_0g04500	343.933	315.83	335.857	273.703	289.2	140.95	116.09	103.077	------	------	------	------
BolK_0g04510	41.7167	45.2733	15.21	29.8433	24.91	8.37667	2.62333	7.61667	------	------	------	------
BolK_0g04520	0.8	0.493333	0.4	0.5	0	0.093333	0	0	------	------	------	------
BolK_0g04530	0.146667	0	0	0.243333	0.24	0.01	0.113333	0.073333	------	------	------	------
BolK_0g04540	212.617	147.717	197.463	117.397	137.117	171.857	101.317	104.767	------	------	------	------
BolK_0g04550	8.50333	0.73	1.44333	2.42333	2.06333	1.88333	3.99667	15	------	------	------	------
BolK_0g04560	100.46	75.92	98.4567	77.5167	89.44	48.9867	48.88	39.09	------	------	------	------
BolK_0g04570	6.97333	4.64667	6.81667	6.04333	6.58	4.36667	4.03667	3.88333	------	------	------	------
BolK_0g04580	0.183333	0	0	0	0	0	0	0	------	------	------	------
BolK_0g04590	8.47667	42.66	60.2733	15.96	31.91	11.54	2.39667	11.6633	------	------	------	------
BolK_0g04600	0	0	0	0	3.64667	2.40333	1.14	0	------	------	------	------
BolK_0g04610	0	0	0	0	0	0	0	0.1	------	------	------	------
BolK_0g04620	0	0	0	0	0	0	0	0	------	------	------	------
BolK_0g04630	0	0	0	0	0	0	0	0	------	------	------	------
BolK_0g04640	0.15	0.01	0.01	0.04	0.016667	0.046667	0.246667	0.403333	GO:0009772;GO:0009535;GO:0009523;GO:0016021;GO:0016168;GO:004515	map00195	PSII	Photosystem II protein
BolK_0g04650	122.093	171.16	135.547	146.993	169.53	103.803	80.1967	78.91	------	------	------	------
BolK_0g04660	0	0.14	0.143333	0.07	0.126667	0.063333	0.076667	0.096667	------	------	------	------
BolK_0g04670	0	0	0	0	0	0	0	0	------	------	------	------
BolK_0g04680	0	0.8	0	0	0	6.87667	2.33333	0	------	------	------	------
BolK_0g04690	0	0	0	0	0	0	0	0	------	------	------	------
BolK_0g04700	1.4	1.67667	0.573333	1.05667	1.49667	1.06667	0.423333	0.323333	GO:2000022;GO:0009611;GO:0031347;GO:000563	------	tify;Jas_motif	tify domain;Jas motif
BolK_0g04710	2	2.3	1.72333	3.69333	3.03	2.33667	1.74333	0.973333	GO:0019509;GO:0009611;GO:2000022;GO:0031347;GO:0005737;GO:0005634;GO:0010309;GO:000550	------	ARD;tify;Jas_motif;Cupin_2;AraC_binding	ARD/ARD' family;tify domain;Jas motif;Cupin domain;AraC-like ligand binding domain
BolK_0g04720	0	0	0.08	0	0.073333	0	0.09	0	GO:0009535;GO:0016021;GO:000953	------	------	------
BolK_0g04730	0	0	0	0	0	0	0	0	------	------	------	------
BolK_0g04740	0	0	0	0	0	0	0	0	GO:0050832;GO:0006508;GO:0005829;GO:0004252;GO:0070012;GO:000823	------	Peptidase_S9;PPR	Prolyl oligopeptidase family;PPR repeat
BolK_0g04750	0	0	0	0	0	0	0	0	GO:0006508;GO:0008270;GO:000823	------	PPR;PPR_2;PPR_3;PPR_1	PPR repeat;PPR repeat family;Pentatricopeptide repeat domain;PPR repeat
BolK_0g04760	0	0	0	0	0	0	0	0	GO:0016021;GO:000563	------	Coilin_N	Coilin N-terminus
BolK_0g04770	0	0	0	0	0	0	0	0	GO:004665	------	DREPP	DREPP plasma membrane polypeptide
BolK_0g04780	0.086667	0	0.273333	0	0	0.076667	0	0.063333	GO:004665	------	------	------
BolK_0g04790	1.24333	0.636667	0.873333	0.956667	0.726667	1.49333	2.66667	1.17	GO:0006367;GO:000567	------	------	------
BolK_0g04800	0	0	0	0	0	0	0	0	GO:0006367;GO:0005673;GO:001602	map03022	------	------
BolK_0g04810	0	0	0	0	0	0	0	0	GO:0071577;GO:0016021;GO:0016020;GO:0005886;GO:0005385;GO:004687	------	Zip	ZIP Zinc transporter
BolK_0g04820	0	0	0	0	0	0	0	0	GO:0006281;GO:0031640;GO:0000398;GO:0050832;GO:0070534;GO:0000974;GO:0005681;GO:006163	map04120;map03040	------	------
BolK_0g04830	0	0	0	0	0	0	0	0	GO:0006281;GO:0000398;GO:0070534;GO:0005737;GO:0071006;GO:0000974;GO:0005681;GO:0004842;GO:006163	map04120;map03040	WD40	WD domain, G-beta repeat
BolK_0g04840	0	0	0	0	0	0	0	0	GO:001602	------	------	------
BolK_0g04850	0	0	0	0	0	0	0	0	GO:0006281;GO:0000398;GO:0070534;GO:0005737;GO:0071006;GO:0000974;GO:0005681;GO:0004842;GO:006163	map04120;map03040	WD40	WD domain, G-beta repeat
BolK_0g04860	0.236667	0.823333	1.05	3.66	0.436667	0.13	0.106667	0.136667	GO:0046777;GO:0016021;GO:0005886;GO:0004672;GO:0004714;GO:000552	------	Malectin_like;Malectin;PK_Tyr_Ser-Thr;Pkinase	Malectin-like domain;Malectin domain;Protein tyrosine and serine/threonine kinase;Protein kinase domain
BolK_0g04870	0	0	0.033333	0	0	0	0.02	0	GO:0046777;GO:0016021;GO:0005886;GO:0004674;GO:0004714;GO:0004672;GO:000552	------	Malectin_like;Malectin	Malectin-like domain;Malectin domain
BolK_0g04880	0	0.04	0	0	0	0	0.056667	0.023333	GO:0010044;GO:0005773;GO:0016021;GO:0140359;GO:000552	------	ABC_membrane	ABC transporter transmembrane region
BolK_0g04890	22.5733	17.5567	27.64	25.0433	28.99	17.7733	22.74	26.9533	GO:0010044;GO:0005773;GO:0016021;GO:0140359;GO:000552	------	ABC_tran;SMC_N	ABC transporter;RecF/RecN/SMC N terminal domain
BolK_0g04900	12.6167	48.3	11.7633	54.81	34.7133	2.11	6.62	3.55667	------	------	------	------
BolK_0g04910	0	0	0	1.58	0	2.32333	4.57	0	------	------	------	------
BolK_0g04920	0	0.283333	0	0.09	0	0.623333	0	0	------	------	------	------
BolK_0g04930	0	0	0	0	0	0	0	0	GO:0006355;GO:0005634;GO:0003700;GO:004356	------	FBA_1	F-box associated
BolK_0g04940	9.29667	4.75667	0	0	0	5.68333	6.13333	0	------	------	------	------
BolK_0g04950	0.43	0.58	0.66	0.316667	0.6	0.146667	0.266667	0.046667	------	------	------	------
BolK_0g04960	24.0333	69.3133	21.0433	39.68	56.43	9.10333	2.15667	9.84	------	------	------	------
BolK_0g04970	6.36	8.7	13.3967	12.2733	11.87	2.43333	0	3.64	------	------	------	------
BolK_0g04980	0	0	0	0	0	0	0	0	GO:004345	------	------	------
BolK_0g04990	0	0	0	0	0	0	0	0	------	------	------	------
BolK_0g05000	4.97	2.25333	1.91667	2.74	1.96333	3.38667	4.26333	3.87333	GO:0009853;GO:0019253;GO:0009507;GO:0004497;GO:0000287;GO:001698	map00630;map00710	RuBisCO_large;RuBisCO_large_N	Ribulose bisphosphate carboxylase large chain, catalytic domain;Ribulose bisphosphate carboxylase large chain, N-terminal domain
BolK_0g05010	0.516667	0.25	0.26	0.29	0.18	0.236667	0.156667	0.456667	GO:1902600;GO:0015979;GO:0009535;GO:0009522;GO:0009528;GO:0031361;GO:0009507;GO:0020037;GO:0005506;GO:000905	map00195	Apocytochr_F_N;Apocytochr_F_C	Apocytochrome F, N-terminal;Apocytochrome F, C-terminal
BolK_0g05020	0.456667	0.433333	0.306667	0.24	0.353333	0.286667	0.136667	0.13	------	------	------	------
BolK_0g05030	0.463333	0.67	0.576667	0.383333	0.673333	0.363333	0.046667	0.08	------	------	------	------
BolK_0g05040	0	7.8	17.0267	0	3.09	0	2.17333	10.1667	------	------	------	------
BolK_0g05050	0.373333	0.516667	0.456667	0.316667	1.65667	0	0	0	------	------	------	------
BolK_0g05060	0	0	0	0	0	0	0	0.503333	GO:004345	------	------	------
BolK_0g05070	0.15	0.01	0.01	0.04	0.016667	0.046667	0.246667	0.403333	GO:0009772;GO:0009535;GO:0009523;GO:0016021;GO:0016168;GO:004515	map00195	PSII	Photosystem II protein
BolK_0g05080	1.15667	0.14	0.17	0.246667	0.166667	0.236667	0.423333	0.23	GO:0006508;GO:0009532;GO:0009570;GO:0016021;GO:0009507;GO:0004176;GO:000425	------	CLP_protease	Clp protease
BolK_0g05090	0	0	0	0	0	0	0	0	GO:0006433;GO:0005737;GO:0017101;GO:0016021;GO:0004827;GO:000552	map00970	------	------
BolK_0g05100	0.176667	0.456667	0.093333	0.066667	0.236667	0.113333	0.053333	0.106667	GO:0120009;GO:0035627;GO:0005737;GO:0016021;GO:0005829;GO:1902388;GO:1902387;GO:012001	------	GLTP	Glycolipid transfer protein
BolK_0g05110	0.076667	0	0.416667	0.303333	0.186667	0.416667	0.02	0.13	------	------	------	------
BolK_0g05120	0	0.013333	0	0	0	0	0	0	------	------	------	------
BolK_0g05130	0.853333	2.59	2.44	2.94667	2.81	0.92	1.93333	0.606667	------	------	------	------
BolK_0g05140	29.6867	15.36	6.32333	4.40667	0	0	2.41667	1.29667	------	------	------	------
BolK_0g05150	0.126667	0.263333	0	0.433333	0	0.043333	0	0.116667	------	------	------	------
BolK_0g05160	0.49	0	0	0	0	0	0	0	------	------	------	------
BolK_0g05170	0	0	0	0	0	0	0	0	------	------	------	------
BolK_0g05180	49.7733	47.69	37.47	35.7133	37.7233	26.0267	17.6633	21.0233	------	------	------	------
BolK_0g05190	0.006667	11.61	2.24667	0	8.94667	0	0	0	------	------	------	------
BolK_0g05200	42.12	31.4133	42.8433	46.5967	32.8667	38.16	18.1067	20.66	------	------	------	------
BolK_0g05210	80.77	65.82	32.05	33.5167	30.06	9.19667	2.43333	3.53333	------	------	------	------
BolK_0g05220	0	0.103333	0	0	9.63667	1.34	2.38333	0.373333	------	------	------	------
BolK_0g05230	0.52	0	0	0.4	0	0.876667	0	0	------	------	------	------
BolK_0g05240	106.543	86.9733	83.5967	104.853	66.2067	55.4167	32.6433	21.9367	------	------	------	------
BolK_0g05250	7.70333	1.40333	0	5.73	0	0	0	3.50333	------	------	------	------
BolK_0g05260	0	0	0	0	0	0	0	0	------	------	------	------
BolK_0g05270	515.69	464.46	436.18	391.397	377.307	215.37	153.53	125.66	------	------	------	------
BolK_0g05280	56.2633	35.9367	25.1433	66.7133	20.2733	33.0933	21.6667	16.6067	------	------	------	------
BolK_0g05290	34.83	34.2767	36.4033	31.5133	35.2067	17.1767	15.79	11.2733	------	------	------	------
BolK_0g05300	2.38	3.08667	2.54667	0	2.79	0.53	0	0	------	------	------	------
BolK_0g05310	0	0.313333	0	1.10667	0	0	0	0	------	------	------	------
BolK_0g05320	1276.91	1430.37	1224.51	1059.89	948.03	380.043	250.767	203.457	------	------	------	------
BolK_0g05330	47.14	36.2533	30.75	53.8967	30.83	29.0567	20.4067	13.23	------	------	------	------
BolK_0g05340	35.7333	37.0967	35.47	32.7567	28.9267	12.0533	12.84	8.31	------	------	------	------
BolK_0g05350	0.23	0.143333	0.163333	0.156667	0.12	0.24	0.216667	0.296667	GO:0009570;GO:0016887;GO:000552	------	DUF825;AAA	Plant protein of unknown function;ATPase family associated with various cellular activities
BolK_0g05360	0	0.05	0	0	0	0	0	0	------	------	------	------
BolK_0g05370	4.83	8.09667	4.40333	4.52667	7.81333	1.44667	2.31333	1.56333	------	------	------	------
BolK_0g05380	43.9433	43.4267	45.7567	63.62	29.0933	30.2467	21.38	13.7867	------	------	------	------
BolK_0g05390	4.84667	7.36333	5.94667	0	8.40333	7.90667	0	4.24333	------	------	------	------
BolK_0g05400	49.1	77.41	58.4067	80.8367	39.66	39.6167	21.7133	17.5833	------	------	------	------
BolK_0g05410	0.143333	0.03	0.016667	0.036667	0.03	0.036667	0.133333	0.11	GO:0009772;GO:0009535;GO:0009534;GO:0009536;GO:0009523;GO:0016021;GO:0009507;GO:0009579;GO:0016168;GO:0010242;GO:0003729;GO:0045156;GO:0005506;GO:004687	map00195	Photo_RC	Photosynthetic reaction centre protein
BolK_0g05420	0.376667	0.02	0.023333	0.136667	0.043333	0.063333	0.286667	0.373333	GO:0009772;GO:0009535;GO:0009534;GO:0009536;GO:0009523;GO:0009533;GO:0016021;GO:0009579;GO:0009539;GO:0010287;GO:0009507;GO:0016168;GO:0045156;GO:0046872;GO:000372	map00195	PSII	Photosystem II protein
BolK_0g05430	0	0	0	0	0	0	0	0	GO:0006412;GO:0009536;GO:0005840;GO:1990904;GO:0015935;GO:0009507;GO:0019843;GO:000373	map03010	------	------
BolK_0g05440	0.073333	0.01	0.006667	0.01	0.016667	0.003333	0.016667	0.066667	GO:0015979;GO:0009535;GO:0009522;GO:0016021;GO:0042651;GO:0009507;GO:0016168;GO:0051539;GO:0000287;GO:000905	map00195	PsaA_PsaB	Photosystem I psaA/psaB protein
BolK_0g05450	64.8467	72.2167	63.3233	50.1	54.1767	37.23	24.18	27.1833	GO:0015979;GO:0009535;GO:0009522;GO:0016021;GO:0042651;GO:0009507;GO:0016491;GO:0016168;GO:0051539;GO:0000287;GO:0009055;GO:004687	map00195	PsaA_PsaB	Photosystem I psaA/psaB protein
BolK_0g05460	0	0	0	0	0	0	0	0	------	------	------	------
BolK_0g05470	0	0	0	0	0	0	0.243333	0	------	------	------	------
BolK_0g05480	3.40667	3.82	3.36333	3.03	2.29667	1.38	0.926667	0.856667	------	------	------	------
BolK_0g05490	0.08	0	0	0.093333	0.073333	0.073333	0	0.086667	------	------	------	------
BolK_0g05500	1.82667	0.85	0	0.48	0.64	0.47	0	0	------	------	------	------
BolK_0g05510	0.26	0.056667	0.126667	0.146667	0.09	0.22	0.06	0.246667	GO:0009409;GO:0045261;GO:0009535;GO:0010319;GO:0005743;GO:0009507;GO:0046933;GO:0046961;GO:0003729;GO:000552	map00195;map00190	ATP-synt_ab;ATP-synt_ab_C;ATP-synt_ab_N	ATP synthase alpha/beta family, nucleotide-binding domain;ATP synthase alpha/beta chain, C terminal domain;ATP synthase alpha/beta family, beta-barrel domain
BolK_0g05520	0.27	0.24	0.513333	0.23	0.293333	0.39	0.303333	0.496667	GO:0006412;GO:0009507;GO:0015935;GO:000373	map03010	Ribosomal_S2	Ribosomal protein S2
BolK_0g05530	0.126667	0.046667	0.136667	0.146667	0.143333	0.093333	0	0.096667	------	------	------	------
BolK_0g05540	0.11	0	0	0	0	0	0	0	------	------	------	------
BolK_0g05550	0	0	0	0	0	0	0	0.456667	------	------	------	------
BolK_0g05560	0.593333	0.413333	0.603333	0	0.93	0.216667	0.82	0.51	------	------	------	------
BolK_0g05570	0.07	0.086667	0.22	0.156667	0.073333	0.286667	0.533333	0.023333	------	------	------	------
BolK_0g05580	0.093333	0.016667	0.186667	0	0.05	0.043333	0	0	------	------	------	------
BolK_0g05590	0	0	0	0	0	0	0	0	------	------	------	------
BolK_0g05600	0	0.546667	0	0	0	0	0	0	------	------	------	------
BolK_0g05610	0	0	0	0	0	0	0	0	------	------	------	------
BolK_0g05620	23.98	19.4	19.4067	14.3133	12.69	11.9533	29.7467	8.95	------	------	------	------
BolK_0g05630	0	0	0	0	0	0	0	0	------	map00195	------	------
BolK_0g05640	0	0	0	0	0	0	0	0	------	------	------	------
BolK_0g05650	0	0.236667	0	0	0	0	0	0	------	------	------	------
BolK_0g05660	0.143333	0.03	0.016667	0.036667	0.03	0.036667	0.133333	0.11	GO:0009772;GO:0009535;GO:0009534;GO:0009536;GO:0009523;GO:0016021;GO:0009507;GO:0009579;GO:0016168;GO:0010242;GO:0003729;GO:0045156;GO:0005506;GO:004687	map00195	Photo_RC	Photosynthetic reaction centre protein
BolK_0g05670	0.376667	0.02	0.023333	0.136667	0.043333	0.063333	0.286667	0.373333	GO:0009772;GO:0009535;GO:0009534;GO:0009536;GO:0009523;GO:0009533;GO:0016021;GO:0009579;GO:0009539;GO:0010287;GO:0009507;GO:0016168;GO:0045156;GO:0046872;GO:000372	map00195	PSII	Photosystem II protein
BolK_0g05680	0	0	0	0	0	0	0	0	GO:0006412;GO:0009536;GO:0005840;GO:1990904;GO:0015935;GO:0009507;GO:0019843;GO:000373	map03010	------	------
BolK_0g05690	0.03	0.006667	0	0.106667	0.01	0	0.066667	0	GO:0015979;GO:0009522;GO:0016021;GO:0009507;GO:0016491;GO:0016168;GO:0051539;GO:004687	map00195	PsaA_PsaB	Photosystem I psaA/psaB protein
BolK_0g05700	17.8933	12.2967	13.8967	12.1567	14.16	10.39	6.96333	8.01667	------	------	------	------
BolK_0g05710	0	0	0	0	0	0	0	0	------	------	------	------
BolK_0g05720	0.43	0	0	0	0	0	0.29	0	------	------	------	------
BolK_0g05730	0.11	0.253333	0.116667	0	0	0.18	0.1	0	------	------	------	------
BolK_0g05740	2.93667	2.07	1.77333	1.35667	1.61333	0.683333	0.263333	0.673333	------	------	------	------
BolK_0g05750	2.39667	4.03667	1.19	2.17333	4.74667	1.77667	0	0	------	------	------	------
BolK_0g05760	70.8533	42.71	28.3433	19.58	41.59	12.2767	0.17	7.25333	------	------	------	------
BolK_0g05770	36.6333	30.6167	28.8533	26.4967	32.1133	16.18	13.72	10.38	------	------	------	------
BolK_0g05780	0	0.01	0	0	0	0	0.313333	0	------	------	------	------
BolK_0g05790	0	0	3.53333	0	6.27667	5.32	3.13667	4.49333	------	------	------	------
BolK_0g05800	0.15	0.01	0.01	0.04	0.016667	0.046667	0.246667	0.403333	GO:0009772;GO:0009535;GO:0009523;GO:0016021;GO:0016168;GO:004515	map00195	PSII	Photosystem II protein
BolK_0g05810	0	0	0	0	0	0	0	0.433333	GO:0050821;GO:0015979;GO:0009535;GO:0009534;GO:0009536;GO:0009523;GO:0016021;GO:0009507;GO:0009579;GO:0009654;GO:0042301;GO:000372	map00195	PsbH	Photosystem II 10 kDa phosphoprotein
BolK_0g05820	0.073333	0	0	0.116667	0	0.086667	0.156667	0.176667	GO:0050821;GO:0022904;GO:0009767;GO:0009535;GO:0009523;GO:0016021;GO:0005743;GO:0070469;GO:0042651;GO:0045156;GO:0046872;GO:004230	map00195	Cytochrome_B;Cytochrom_B_N_2;Cytochrom_B_C	Cytochrome b/b6/petB;Cytochrome;Cytochrome
BolK_0g05830	0.03	0.346667	0.53	0.21	0.18	0.166667	0.376667	0.446667	------	------	------	------
BolK_0g05840	0	0	0	0	0	0	0	0	------	------	------	------
BolK_0g05850	0.303333	0.843333	1.16333	1.12	0.59	0.36	0.793333	0.11	------	------	------	------
BolK_0g05860	0	0	0	0	0	0	0	0.056667	------	------	------	------
BolK_0g05870	0	0.296667	0	0	0	0.423333	0	0.316667	------	------	------	------
BolK_0g05880	0	0.433333	0.63	0.12	0.69	0.076667	0	0.4	------	------	------	------
BolK_0g05890	0	0	0	0	0	0	0	0	------	------	------	------
BolK_0g05900	0	0	0	0	0	0	0	0	------	------	------	------
BolK_0g05910	0	0.54	0	0	0	0	0	0	------	------	------	------
BolK_0g05920	0	0	0	0	0	0	0	0	------	------	------	------
BolK_0g05930	676.147	741.653	701.857	548.907	653.887	460.473	254.933	294.027	------	------	------	------
BolK_0g05940	0	0	0	0	0	0	0	0	------	------	------	------
BolK_0g05950	0	0	0	0	0	0	0	0	GO:001602	------	------	------
BolK_0g05960	5.05667	5.04	4.17333	3.84	3.95667	2.70667	1.75667	2.20667	------	------	------	------
BolK_0g05970	0	0.47	0	0.253333	0	0	1.06	0.14	------	------	------	------
BolK_0g05980	0	0	0	0	0	0	0	0	------	------	------	------
BolK_0g05990	0	4.20333	0	6.67	9.11333	3.34333	0	0	------	------	------	------
BolK_0g06000	39.84	36.5267	47.2867	54.8667	36.1867	27.6667	20.6333	13.9433	------	------	------	------
BolK_0g06010	0.326667	0.146667	0.086667	0.273333	0.16	0.433333	0.306667	0.243333	GO:0006412;GO:0015934;GO:0003735;GO:0016740;GO:001984	map03010	Ribosomal_L14;Ribosomal_L16	Ribosomal protein L14p/L23e;Ribosomal protein L16p/L10e
BolK_0g06020	0	0	0	0	0	0.07	0	0	GO:0006351;GO:0009536;GO:0000428;GO:0009507;GO:0003677;GO:0032549;GO:000389	map03020	RNA_pol_Rpb2_6;RNA_pol_Rpb2_7	RNA polymerase Rpb2, domain 6;RNA polymerase Rpb2, domain 7
BolK_0g06030	0.196667	0.23	0.166667	0.203333	0.083333	0.08	0.096667	0.1	GO:0006351;GO:0009536;GO:0000428;GO:0009507;GO:0000287;GO:0003729;GO:0008270;GO:0003677;GO:000389	map03020	RNA_pol_Rpb1_2;RNA_pol_Rpb1_1;RNA_pol_Rpb1_3	RNA polymerase Rpb1, domain 2;RNA polymerase Rpb1, domain 1;RNA polymerase Rpb1, domain 3
BolK_0g06040	8.82333	3.88667	4.42	4.03667	3.46	13.0233	11.59	9.61	GO:000451	------	------	------
BolK_0g06050	0	0	0	0	0	0	0	0	------	------	------	------
BolK_0g06060	12.2433	2.67	5.55333	2.03333	2.00667	8.1	0	1.09	------	------	------	------
BolK_0g06070	0.81	0.986667	1.05	1.43333	1.23	0.203333	0.233333	0.263333	GO:004345	------	------	------
BolK_0g06080	0.36	0.176667	0.233333	0.183333	0.126667	0.273333	0.266667	0	------	------	------	------
BolK_0g06090	0.07	0.03	0	0.036667	0.04	0.033333	0.123333	0.123333	GO:0009409;GO:0045261;GO:0009535;GO:0045263;GO:0009536;GO:0016021;GO:0005743;GO:0009507;GO:0010319;GO:0046933;GO:0046961;GO:0005524;GO:000372	map00195;map00190	ATP-synt_ab;ATP-synt_ab_C;ATP-synt_ab_N;ATP-synt_B;ATP-synt_C	ATP synthase alpha/beta family, nucleotide-binding domain;ATP synthase alpha/beta chain, C terminal domain;ATP synthase alpha/beta family, beta-barrel domain;ATP synthase B/B' C;ATP synthase subunit C
BolK_0g06100	0.163333	0	0	0.176667	0	0	0	0	------	------	------	------
BolK_0g06110	0	0	0	0	0.43	0	0.356667	0	GO:0010207;GO:0042549;GO:0009654;GO:0010242;GO:0051537;GO:004687	------	------	------
BolK_0g06120	0	0	0	0	0	0	0	0	------	------	------	------
BolK_0g06130	0.103333	0	0.013333	0.016667	0.013333	0.013333	0.026667	0.06	------	------	------	------
BolK_1g00010	6.79	8.57	0	4.43667	0	0.626667	2.64667	6.92667	------	------	------	------
BolK_1g00020	42.9933	39.1233	38.0433	65.6133	31.4767	31.8167	21.86	14.6267	------	------	------	------
BolK_1g00030	57.0233	44.8333	62.04	39.2767	29.75	1.53667	3.18333	8.73333	------	------	------	------
BolK_1g00040	1.78	1.97667	0.86	4.45333	0	0	1.45	2.39	------	------	------	------
BolK_1g00050	0	0	0	0	0	0	0	0	------	------	------	------
BolK_1g00060	2.69333	1.49333	2.27667	0.256667	2.9	0.523333	1.53667	1.67333	------	------	------	------
BolK_1g00070	102.523	147.94	142.49	78.0833	143.763	122.227	40.8533	74.6067	------	------	------	------
BolK_1g00080	3.88667	4.13	0.826667	1.98333	2.91	1.11667	0.566667	2.67333	GO:0006520;GO:0005737;GO:000404	map00220	------	------
BolK_1g00090	0.023333	0.19	0.246667	0.106667	0	0.21	0.09	0	GO:0007033;GO:0009626;GO:0012501;GO:0098876;GO:1900458;GO:0016021;GO:0012505;GO:0005886;GO:0009705;GO:000582	------	Solute_trans_a	Organic solute transporter Ostalpha
BolK_1g00100	14.6133	13.1433	6.49667	7.78333	13.37	14.2267	10.1967	17.4667	GO:0006520;GO:0005737;GO:000404	map00220	Peptidase_M20;M20_dimer	Peptidase family M20/M25/M40;Peptidase dimerisation domain
BolK_1g00110	0	0	0	0	0	0	0	0	GO:0006520;GO:0005737;GO:000404	map00220	------	------
BolK_1g00120	0	0	0	0	0.23	0.403333	0	0	GO:0009626;GO:001602	------	------	------
BolK_1g00130	13.3933	12.6133	11.3	5.70667	16.82	13.6833	10.0067	17.4567	GO:0006520;GO:0005737;GO:000404	map00220	Peptidase_M20;M20_dimer	Peptidase family M20/M25/M40;Peptidase dimerisation domain
BolK_1g00140	6.03	6.09	8.43667	12.6533	6.81667	9.52667	21.8567	8.42	GO:0007033;GO:0009626;GO:0012501;GO:0098876;GO:1900458;GO:0016021;GO:0012505;GO:0005886;GO:0009705;GO:000582	------	Solute_trans_a	Organic solute transporter Ostalpha
BolK_1g00150	9.06667	9.84667	5.54667	3.99667	12.4	8.58333	4.97333	10.6833	GO:0006520;GO:0005737;GO:000404	map00220	Peptidase_M20;M20_dimer	Peptidase family M20/M25/M40;Peptidase dimerisation domain
BolK_1g00160	0.353333	0	0	0	0	0.396667	0.22	0.89	GO:0009626;GO:001602	------	Solute_trans_a	Organic solute transporter Ostalpha
BolK_1g00170	5.01667	4.04333	5.30333	7.08333	3.69667	6.40333	10.23	5.53333	GO:0007033;GO:0009626;GO:0012501;GO:0098876;GO:1900458;GO:0016021;GO:0012505;GO:0005886;GO:0009705;GO:000582	------	------	------
BolK_1g00180	61.83	82.9667	44.8867	41.6567	73.7567	61.6567	39.38	73.3633	GO:0006520;GO:0005737;GO:000404	map00220	Peptidase_M20;Peptidase_M28;M20_dimer	Peptidase family M20/M25/M40;Peptidase family M28;Peptidase dimerisation domain
BolK_1g00190	29.4033	20.9767	26.1133	18.0633	14.2667	56.1433	9.31333	14.4933	GO:0006949;GO:0009664;GO:0009653;GO:0016020;GO:000557	------	Expansin_C;DPBB_1	Expansin C-terminal domain;Lytic transglycolase
BolK_1g00200	0.016667	0.003333	0	0	0	0	0.013333	0.113333	GO:0009846;GO:0030244;GO:0005794;GO:0016021;GO:001676	------	Cellulose_synt;zf-RING_4;Glyco_trans_2_3	Cellulose synthase;RING/Ubox like zinc-binding domain;Glycosyl transferase family group 2
BolK_1g00210	0	0	0	0	0	0	0	0	GO:001602	------	------	------
BolK_1g00220	0.06	0.013333	0.023333	0.063333	0.133333	0.026667	0.07	0.053333	GO:0030488;GO:0036265;GO:0008033;GO:0106004;GO:0008618;GO:0005634;GO:0043527;GO:0005829;GO:000454	------	WD40;NYN	WD domain, G-beta repeat;NYN domain
BolK_1g00230	5.28667	6.53	3.30333	4.55333	1.43	8.52	8.09667	7.18667	GO:0009653;GO:0019953;GO:000557	------	Expansin_C;DPBB_1	Expansin C-terminal domain;Lytic transglycolase
BolK_1g00240	50.0133	27.6267	39.1867	30.0433	41.3167	41.32	50.7867	53.66	GO:0043693;GO:0008299;GO:0009535;GO:0042651;GO:0009507;GO:0004161;GO:0004659;GO:0016740;GO:004687	map00900	polyprenyl_synt	Polyprenyl synthetase
BolK_1g00250	9.57333	7.44	7.19333	7.72333	6.23	9.61	9.68667	6.96	GO:0006468;GO:0004674;GO:0005524;GO:000467	------	PK_Tyr_Ser-Thr;Pkinase;ABC1;ACT;Pkinase_fungal	Protein tyrosine and serine/threonine kinase;Protein kinase domain;ABC1 atypical kinase-like domain;ACT domain;Fungal protein kinase
BolK_1g00260	95.2867	236.953	203.83	180.6	205.233	153.407	81.6867	107.147	GO:0006338;GO:1902465;GO:0040029;GO:0010628;GO:0010104;GO:0005737;GO:003101	------	YL1_C	YL1 nuclear protein C-terminal domain
BolK_1g00270	0	0	0	0	0	0	0	0	GO:001602	------	------	------
BolK_1g00280	0.016667	0	0	0	0.016667	0	0	0	GO:0045892;GO:1903086;GO:0010224;GO:000097	------	Myb_DNA-binding;Myb_DNA-bind_6	Myb-like DNA-binding domain;Myb-like DNA-binding domain
BolK_1g00290	0	0	0	0	0	0	0	0	GO:0045892;GO:1903086;GO:0010224;GO:000097	------	------	------
BolK_1g00300	0	0	0	0	0	0	0	0	GO:000050	map03050	------	------
BolK_1g00310	9.46333	7.96667	12.41	9.32667	6.83	9.87	9.12	6.76667	GO:000695	------	Thaumatin	Thaumatin family
BolK_1g00320	0	0.01	0	0	0.123333	0	0	0	GO:0009699;GO:004804	------	Dirigent	Dirigent-like protein
BolK_1g00330	0	0	0	0	0	0	0	0.03	GO:0015693;GO:0016021;GO:0016020;GO:0005886;GO:0005769;GO:001509	------	Mg_trans_NIPA	Magnesium transporter NIPA
BolK_1g00340	0	0	0	0	0	0	0	0	GO:0016021;GO:0005769;GO:0005886;GO:001509	------	Mg_trans_NIPA	Magnesium transporter NIPA
BolK_1g00350	0.44	0.133333	0.306667	6.63	8.81667	0.46	14.2967	47.43	GO:0015693;GO:0016021;GO:0016020;GO:0005886;GO:0005769;GO:001509	------	Mg_trans_NIPA;EamA	Magnesium transporter NIPA;EamA-like transporter family
BolK_1g00360	0.723333	0.033333	0.093333	2.17333	6.54667	0.43	15.18	64.4267	------	------	Pollen_Ole_e_1	Pollen protein Ole e 1 like
BolK_1g00370	0	0	0	0	0	0	0	0	GO:001602	------	------	------
BolK_1g00380	0	0	0	0	0	0	0.493333	0.126667	GO:0015031;GO:0006621;GO:0016021;GO:0005789;GO:004692	------	------	------
BolK_1g00390	0	0	0	0	0	0	0	0	------	------	------	------
BolK_1g00400	0	0	0	0	0	0	0	0	------	------	------	------
BolK_1g00410	23.8	0.753333	1.70667	12.8733	12.8033	8.22333	56.72	78.7233	GO:0009733;GO:0009639;GO:0009737;GO:0009741;GO:000588	map04075	Auxin_inducible	Auxin responsive protein
BolK_1g00420	0	0	0.033333	0.016667	0.016667	0.056667	0	0.033333	GO:001602	------	------	------
BolK_1g00430	0	0.003333	0	0.106667	0.076667	0.01	0.04	0.033333	GO:0009113;GO:0006189;GO:0006164;GO:0005737;GO:0004044;GO:0051536;GO:004687	map00250;map00230	GATase_7;GATase_6;Pribosyltran;GATase_4	Glutamine amidotransferase domain;Glutamine amidotransferase domain;Phosphoribosyl transferase domain;Glutamine amidotransferases class-II
BolK_1g00440	14.6767	21.4367	27.45	27.88	32.11	18.9867	12.65	17.9467	GO:0006397;GO:0005773;GO:0017150;GO:0046872;GO:005066	------	Dus;zf-CCCH_4	Dihydrouridine synthase;CCCH-type zinc finger
BolK_1g00450	0.56	0.173333	1.10333	0.74	0.893333	1.53	1.58333	1.48	GO:0007018;GO:0009723;GO:0005634;GO:0043565;GO:0003700;GO:0003777;GO:0003677;GO:0008017;GO:000552	------	GAGA_bind	GAGA binding protein-like family
BolK_1g00460	11.09	6.89333	8.96	9.27333	5.01	7.13667	9.83667	5.42	GO:0007018;GO:0009723;GO:0005634;GO:0043565;GO:0003700;GO:0003777;GO:0003677;GO:0008017;GO:000552	------	------	------
BolK_1g00470	49.3867	53.4	43.09	23.93	46.03	61.4667	27.1867	69.67	GO:0000325;GO:0005773;GO:0016021;GO:0005774;GO:0033179;GO:0005886;GO:0016787;GO:004696	map04145;map00190	ATP-synt_C	ATP synthase subunit C
BolK_1g00480	4.73	6.86333	4.84667	1.65	3.06667	6.83	2.05667	1.44333	GO:0007018;GO:0005874;GO:0005634;GO:0008017;GO:0005524;GO:000377	------	Kinesin;DUF3490	Kinesin motor domain;Domain of unknown function
BolK_1g00490	0	0	0	0	0	0	0.033333	0	GO:001602	------	------	------
BolK_1g00500	0	0	0	0	0	0	0	0	------	------	------	------
BolK_1g00510	48.4667	1.40667	2.92	5.56333	13.73	6.86333	78.6367	107.137	GO:0006096;GO:000433	map00010;map00030;map00051;map00710	Glycolytic	Fructose-bisphosphate aldolase class-I
BolK_1g00520	8.04667	3.20667	5.49667	5.16	5.53667	4.35	21.88	3.65333	GO:0140021;GO:1990544;GO:0005743;GO:0016021;GO:000547	------	Mito_carr	Mitochondrial carrier protein
BolK_1g00530	0.053333	0	0	0	0.013333	0.013333	0	0.02	GO:0030245;GO:0008810;GO:000455	map00500	Glyco_hydro_9	Glycosyl hydrolase family 9
BolK_1g00540	4.31	5.34	2.30667	2.15	5.66667	3	0.57	1.72667	GO:0030245;GO:0009828;GO:0010047;GO:1990059;GO:0008810;GO:000455	map00500	Glyco_hydro_9	Glycosyl hydrolase family 9
BolK_1g00550	3.77667	3.49667	6.59667	45.8	5.44667	1.45	3.91	0.97	GO:0009751;GO:0045087;GO:0031348;GO:0009697;GO:0042742;GO:0009941;GO:0016021;GO:0015297;GO:004291	------	MatE;Polysacc_synt_C	MatE;Polysaccharide biosynthesis C-terminal domain
BolK_1g00560	0	0	0	0	0	0	0	0	------	------	------	------
BolK_1g00570	0	0	0	0	0	0	0	0	GO:0007018;GO:0031347;GO:0005739;GO:0005871;GO:0005874;GO:0008017;GO:0005524;GO:0003777;GO:0016887;GO:004687	------	Kinesin	Kinesin motor domain
BolK_1g00580	0	0	0	0	0	0	0	0	GO:0031347;GO:0007018;GO:0008017;GO:0003777;GO:000552	------	zf-C3HC4_3	Zinc finger, C3HC4 type
BolK_1g00590	0.046667	0.016667	0.093333	1.35	0.376667	0.023333	0.023333	0.056667	GO:2000306;GO:0009741;GO:1900458;GO:0000976;GO:000827	------	zf-B_box;CEBP_ZZ	B-box zinc finger;Cytoplasmic polyadenylation element-binding protein ZZ domain
BolK_1g00600	23.6433	27.45	24.2767	24.48	23.5333	23.4333	25.6267	28	GO:0007035;GO:0016021;GO:0000220;GO:0016471;GO:0051117;GO:004696	map04145;map00190	V_ATPase_I	V-type ATPase 116kDa subunit family
BolK_1g00610	12.98	18.0533	17.9767	18.04	18.56	17.61	34.02	22.74	GO:0051603;GO:0006508;GO:0005615;GO:0005764;GO:0004197;GO:000823	map04626	Peptidase_C1;Inhibitor_I29	Papain family cysteine protease;Cathepsin propeptide inhibitor domain
BolK_1g00620	0	0	0	0.14	0	0	0.043333	0	GO:0006325;GO:0046872;GO:0003682;GO:003506	------	------	------
BolK_1g00630	0.083333	0.03	0.073333	0.096667	0.063333	0.09	0.183333	0.02	GO:0046777;GO:0016021;GO:0005886;GO:0004674;GO:0004714;GO:0004672;GO:000552	------	PK_Tyr_Ser-Thr;Pkinase;Malectin_like;Malectin	Protein tyrosine and serine/threonine kinase;Protein kinase domain;Malectin-like domain;Malectin domain
BolK_1g00640	0	0	0	0	0	0	0	0	GO:0000105;GO:0046855;GO:0016021;GO:0046872;GO:000440	map00340;map04070;map00053;map00562	Inositol_P;Dehydrin	Inositol monophosphatase family;Dehydrin
BolK_1g00650	3.07	1.73333	4.07667	5.45333	3.07	2.8	8.34	2.85	------	------	zf-RING_5;zf-RING_2;zf-rbx1;zf-C3HC4_2	zinc-RING finger domain;Ring finger domain;RING-H2 zinc finger domain;Zinc finger, C3HC4 type
BolK_1g00660	88.4667	67.6267	52.0367	41.99	64.47	63.05	53.0467	80.6733	------	------	DnaJ-X;DnaJ	X-domain of DnaJ-containing;DnaJ domain
BolK_1g00670	193.157	205	230.707	294.677	338.803	201.047	206.17	267.067	GO:0022626;GO:0022627;GO:1990904;GO:0005886;GO:0005840;GO:0003735;GO:000372	map03010	Ribosomal_S25	S25 ribosomal protein
BolK_1g00680	71.3867	111.383	150.81	415.827	131.033	256.503	290.63	275.547	GO:000372	------	RRM_1;RRM_7	RNA recognition motif.;RNA recognition motif
BolK_1g00690	5.55	10.5667	12.7067	7.20667	8.09	11.3867	4.95667	6.08	------	------	------	------
BolK_1g00700	0.3	0.546667	4.99667	3.66667	0.08	0.223333	3.81667	14.23	GO:001661	------	------	------
BolK_1g00710	0	0	0	0	0	0	0	0	GO:0009567;GO:011016	------	Prolamin_like	Prolamin-like
BolK_1g00720	29.1	6.44333	6.54333	2.87	4.37	16.4633	14.5767	12.94	GO:0009833;GO:0030244;GO:0071555;GO:0016021;GO:0005886;GO:0016760;GO:0016759;GO:004687	------	Cellulose_synt;zf-UDP;Glyco_trans_2_3;zf-RING_4;FYVE_2	Cellulose synthase;Zinc-binding RING-finger;Glycosyl transferase family group 2;RING/Ubox like zinc-binding domain;FYVE-type zinc finger
BolK_1g00730	0	0	0	0.29	0	0	0.09	0	------	------	------	------
BolK_1g00740	10.21	10.3067	11.28	21.9933	14.3667	11.5733	19.8867	16.5033	GO:0008643;GO:0005794;GO:0016021;GO:0000139;GO:0015297;GO:0005338;GO:000545	------	TPT	Triose-phosphate Transporter family
BolK_1g00750	8.12	9.49	10.24	9.41667	7.53333	8.06667	11.3667	4.82333	GO:0006468;GO:0016021;GO:0004674;GO:000552	map04075	LRR_8;PK_Tyr_Ser-Thr;Pkinase;LRR_4;Island;LRRNT_2	Leucine rich repeat;Protein tyrosine and serine/threonine kinase;Protein kinase domain;Leucine Rich repeats;Brassinosteroid receptor island domain;Leucine rich repeat N-terminal domain
BolK_1g00760	8.38333	1.17333	20.3367	10.1567	5.31667	21.4367	20.0067	12.85	GO:0005634;GO:0003700;GO:004356	------	WRKY	WRKY DNA -binding domain
BolK_1g00770	4.22	4.53	3.6	6.31	4.44333	4.03333	6.75	5.43	GO:000573	------	Spatacsin_C	Spatacsin C-terminus
BolK_1g00780	0.31	0.723333	1.30333	0	0.69	0.043333	0	0	GO:0016021;GO:0005506;GO:0016705;GO:0004497;GO:002003	------	p450	Cytochrome P450
BolK_1g00790	0.713333	3.32333	1.85667	0.52	2.57	0.203333	0	0.01	GO:0016021;GO:0005506;GO:0016705;GO:0004497;GO:002003	------	p450	Cytochrome P450
BolK_1g00800	5.97667	0.13	0.876667	0.133333	0.543333	3.24667	5.24667	22.58	GO:0016021;GO:0005506;GO:0016705;GO:0004497;GO:002003	------	p450	Cytochrome P450
BolK_1g00810	23.7133	23.3	31.9767	33.04	30.2267	28.51	28.9933	29.5667	GO:0019003;GO:0003924;GO:000552	------	MMR_HSR1_Xtn;TGS;MMR_HSR1;FeoB_N	C-terminal region of MMR_HSR1 domain;TGS domain;50S ribosome-binding GTPase;Ferrous iron transport protein B
BolK_1g00820	32.8	8.63667	19.97	11.6967	13.3367	12.0067	7.80333	11.9167	GO:0008652;GO:0009423;GO:0016310;GO:0009507;GO:0004765;GO:000552	map00400	SKI;AAA_18;Cytidylate_kin2;AAA_33;CoaE	Shikimate kinase;AAA domain;Cytidylate kinase-like family;AAA domain;Dephospho-CoA kinase
BolK_1g00830	7.78	0.65	0.923333	1.05	2.12333	0.826667	1.19667	1.34667	------	------	Kelch_1;Kelch_6;Kelch_2;Kelch_4	Kelch motif;Kelch motif;Kelch motif;Galactose oxidase, central domain
BolK_1g00840	0	0	0	0	0	0	0	0	GO:0008652;GO:0009423;GO:0016310;GO:0019632;GO:0016301;GO:0004765;GO:000552	map00400	------	------
BolK_1g00850	0.413333	0.023333	0.04	0.043333	0.153333	0.04	0.103333	0.116667	------	------	Kelch_1;Kelch_6;Kelch_2;F-box;DUF1668	Kelch motif;Kelch motif;Kelch motif;F-box domain;Protein of unknown function
BolK_1g00860	4.22667	3.13	3	5.04	3.71667	3.41333	4.14333	2.68667	------	------	Kelch_1;Kelch_6;Kelch_2;Kelch_4;F-box	Kelch motif;Kelch motif;Kelch motif;Galactose oxidase, central domain;F-box domain
BolK_1g00870	6.92	9.75333	11.6833	14.66	8.08667	8.23	5.96667	3.90667	------	------	Kelch_1;Kelch_6;F-box;F-box-like	Kelch motif;Kelch motif;F-box domain;F-box-like
BolK_1g00880	0	0.013333	0	0	0	0	0	0	------	------	Kelch_1;Kelch_6;Kelch_2;F-box;Kelch_4	Kelch motif;Kelch motif;Kelch motif;F-box domain;Galactose oxidase, central domain
BolK_1g00890	0	0	0	0	0	0	0	0	GO:001602	------	Kelch_1;F-box;Kelch_6;Kelch_2	Kelch motif;F-box domain;Kelch motif;Kelch motif
BolK_1g00900	0	0	0	0	0.033333	0	0	0	------	------	Kelch_1;Kelch_6;Kelch_2;Kelch_4;F-box;F-box-like	Kelch motif;Kelch motif;Kelch motif;Galactose oxidase, central domain;F-box domain;F-box-like
BolK_1g00910	0	0	0	0	0	0	0	0	------	------	------	------
BolK_1g00920	23.63	32.5033	28.4867	27.09	32.5433	28.31	23.1	32.69	GO:0006888;GO:0006886;GO:0000139;GO:0030126;GO:0005634;GO:000519	------	COPI_C;Coatomer_WDAD;WD40;ANAPC4_WD40;NBCH_WD40	Coatomer;Coatomer WD associated region;WD domain, G-beta repeat;Anaphase-promoting complex subunit 4 WD40 domain;Neurobeachin beta propeller domain
BolK_1g00930	0	0	0	0.37	0	0	0	0	------	------	------	------
BolK_1g00940	3.18333	1.87333	2.73667	0.98	3.67	1.99	1.27667	5.59667	GO:000372	------	PPR_2;PPR;PPR_3;PPR_1;PPR_long	PPR repeat family;PPR repeat;Pentatricopeptide repeat domain;PPR repeat;Pentacotripeptide-repeat region of PRORP
BolK_1g00950	0	0	0	0.01	0	0	0	0	GO:0006751;GO:0005886;GO:0016746;GO:003637	map00460;map00590;map00480;map00430	G_glu_transpept	Gamma-glutamyltranspeptidase
BolK_1g00960	2.26333	5.24667	4.21667	4.71	3.95	5.16667	5.12	11.3467	GO:0006751;GO:0005886;GO:0016746;GO:003637	map00460;map00590;map00480;map00430	G_glu_transpept	Gamma-glutamyltranspeptidase
BolK_1g00970	36.11	39.9667	41.8167	28.5667	34.0367	35.63	80.23	70.01	GO:0019481;GO:0009436;GO:0005739;GO:0008453;GO:0008483;GO:003017	map00270;map00250;map00280;map00260	Aminotran_3	Aminotransferase class-III
BolK_1g00980	0	0	0	0	0	0	0	0.15	------	------	------	------
BolK_1g00990	23.3133	18.13	21.4067	17.48	24.21	17.3933	14.7867	16.0833	GO:0044238;GO:0006807;GO:0044260;GO:000367	map03013;map03015;map03040	RSB_motif;SAP	RNSP1-SAP18 binding;SAP domain
BolK_1g01000	0.24	0.133333	0	0.04	0.58	0	0.04	0	GO:0050896;GO:004687	------	HMA	Heavy-metal-associated domain
BolK_1g01010	4.32333	0.11	0.296667	0	1.05	0.71	3.16667	19.4133	GO:0009507;GO:000375	------	FKBP_C	FKBP-type peptidyl-prolyl cis-trans isomerase
BolK_1g01020	7.35667	4.16333	3.73667	0.606667	1.27667	20.2933	7.01667	8.98333	GO:0016310;GO:001630	------	VQ	VQ motif
BolK_1g01030	0	0	0	0	0	0	0	0	------	------	------	------
BolK_1g01040	0	0	0.06	0	0	0	0	0	GO:0055070;GO:0033617;GO:0016021;GO:000573	------	SCO1-SenC	SCO1/SenC
BolK_1g01050	0	0	0	0	0	0	0	0	------	------	Kelch_1;F-box;Kelch_2;Kelch_6;Kelch_4	Kelch motif;F-box domain;Kelch motif;Kelch motif;Galactose oxidase, central domain
BolK_1g01060	5.00667	0.716667	20.51	9.99	7.92667	10.4833	1.92667	0.41	GO:0005992;GO:0005829;GO:0005634;GO:000480	map00500	Trehalose_PPase	Trehalose-phosphatase
BolK_1g01070	0.216667	0.1	1.32667	0.71	0.393333	1.76	2.35	0.26	GO:0005634;GO:0003700;GO:0043565;GO:0000976;GO:000367	------	AP2	AP2 domain
BolK_1g01080	4.73667	10.5733	14.2967	7.08	12.19	2.96	1.05333	1.14333	------	------	DUF632;DUF630	Protein of unknown function;Protein of unknown function
BolK_1g01090	0	0.033333	3.50667	0.463333	0.83	0.123333	0	0	------	------	zf-FLZ	zinc-finger of the FCS-type, C2-C2
BolK_1g01100	3.26667	0.126667	2.35	11.7667	4.44	0.97	21.9867	2.24667	GO:0006021;GO:0008654;GO:0005737;GO:000451	map00562	NAD_binding_5;Inos-1-P_synth	Myo-inositol-1-phosphate synthase;Myo-inositol-1-phosphate synthase
BolK_1g01110	1.24	1.38333	2.11333	1.48	1.13667	1.16	1.10333	1.19	GO:0008408;GO:000367	------	RNase_T	Exonuclease
BolK_1g01120	0.286667	0	0	0	0	0	0	0	------	------	------	------
BolK_1g01130	106.043	171.573	124.243	48.6833	137.59	95.2633	17.62	47.31	------	------	DUF4057	Protein of unknown function
BolK_1g01140	0	0	0.03	0	0.026667	0	0	0	------	------	TLD	TLD
BolK_1g01150	129.5	124.967	82.9333	62.49	101.127	117.127	56.6167	102.877	GO:0006412;GO:0032543;GO:0005840;GO:1990904;GO:0005762;GO:0003735;GO:000372	map03010	Ribosomal_L23	Ribosomal protein L23
BolK_1g01160	18.8167	22.53	15.69	20.8167	30.1933	22.4133	22.7633	24.1967	------	------	Kelch_1;Kelch_6;Kelch_4;Kelch_2;Kelch_3;Kelch_5	Kelch motif;Kelch motif;Galactose oxidase, central domain;Kelch motif;Galactose oxidase, central domain;Kelch motif
BolK_1g01170	52.8533	28.3833	22.47	3.76667	30.0967	48.0033	8.98	30.21	GO:001602	------	------	------
BolK_1g01180	22.8933	20.8033	31.47	38.4533	27.81	22.21	33.13	20.85	GO:0006511;GO:0016579;GO:0005634;GO:0005829;GO:0004843;GO:000419	------	UCH;UCH_1	Ubiquitin carboxyl-terminal hydrolase;Ubiquitin carboxyl-terminal hydrolase
BolK_1g01190	341.323	6.28	1.33	1.49	1.58	4.27	2.91	10.4267	GO:0016310;GO:0000103;GO:0070814;GO:0004020;GO:000552	map00230;map00920	APS_kinase;AAA_18;AAA_33;CbiA;AAA_29	Adenylylsulphate kinase;AAA domain;AAA domain;CobQ/CobB/MinD/ParA nucleotide binding domain;P-loop containing region of AAA domain
BolK_1g01200	401.73	6.03667	1.38	2.61333	0.68	0.193333	0.23	0.1	GO:0016021;GO:0005506;GO:0016705;GO:0004497;GO:002003	map00380;map00966	p450	Cytochrome P450
BolK_1g01210	1.78	1.63667	1.46667	0.983333	1.95	1.27667	1.16333	0.986667	------	------	PPR;PPR_2;PPR_1;E_motif;PPR_long	PPR repeat;PPR repeat family;PPR repeat;E motif;Pentacotripeptide-repeat region of PRORP
BolK_1g01220	28.0533	20.4467	23.34	44.0767	26.28	26.6867	48.0533	37.46	GO:0006457;GO:0042026;GO:0051085;GO:0009408;GO:0005737;GO:0031072;GO:0051082;GO:0046872;GO:000552	------	DnaJ_C;DnaJ;DnaJ_CXXCXGXG	DnaJ C terminal domain;DnaJ domain;DnaJ central domain
BolK_1g01230	143.027	130.587	76.95	2.47667	56.12	85.6767	0	25.72	------	------	------	------
BolK_1g01240	85.4533	64.39	22.67	35.41	59.03	34.4167	18.6567	44.53	GO:0008652;GO:0009423;GO:0009611;GO:0009073;GO:0005739;GO:0009507;GO:000384	map00400	DAHP_synth_2	Class-II DAHP synthetase family
BolK_1g01250	28.14	28.64	22.4167	30.4567	30.1767	30.0033	29.8033	36.7	GO:0042546;GO:0032456;GO:0005794;GO:0032588;GO:0035619;GO:0090404;GO:0005768;GO:0031901;GO:0003924;GO:0019900;GO:000552	map04144	Ras;Roc;Arf;MMR_HSR1	Ras family;Ras of Complex, Roc, domain of DAPkinase;ADP-ribosylation factor family;50S ribosome-binding GTPase
BolK_1g01260	0.266667	3.52	2.31333	0.226667	1.11	0.24	0.086667	0.14	GO:0001510;GO:0005634;GO:0000049;GO:0016428;GO:0003723;GO:000816	------	------	------
BolK_1g01270	1.92333	5.82	5.84667	1.99333	6.13	2.05	2.70667	1.01	GO:0042546;GO:0032456;GO:0005794;GO:0032588;GO:0035619;GO:0090404;GO:0005768;GO:0031901;GO:0003924;GO:0019900;GO:000552	map04144	Ras;Roc	Ras family;Ras of Complex, Roc, domain of DAPkinase
BolK_1g01280	0	0	0	0	0	0	0	0	GO:0110165;GO:007000	map04144	Creatinase_N_2	Creatinase/Prolidase N-terminal domain
BolK_1g01290	0.753333	0.866667	1.16	0.736667	1.08333	1.34333	1.32333	1	------	------	FBA_3;F-box	F-box associated domain;F-box domain
BolK_1g01300	10.6633	18.3867	16.2933	9.24	16.25	14.8033	7.47	6.21	GO:0005634;GO:0000049;GO:001642	------	Methyltr_RsmB-F	16S rRNA methyltransferase RsmB/F
BolK_1g01310	0.083333	1.32667	7.08	3.78333	1.27	1.93667	10.5267	2.91333	GO:0006468;GO:0006970;GO:0009651;GO:0035556;GO:0005737;GO:0005634;GO:0016301;GO:0004674;GO:0005524;GO:010631	map04016;map04075	Pkinase;PK_Tyr_Ser-Thr	Protein kinase domain;Protein tyrosine and serine/threonine kinase
BolK_1g01320	0	0.01	0	0	0.063333	0	0.01	0	GO:000713	------	------	------
BolK_1g01330	682.44	867.977	850.267	774.567	663.783	640.383	481.873	355.593	GO:0005634;GO:0005886;GO:0000786;GO:0030527;GO:0046982;GO:000367	------	Histone;PAF;CENP-S;CENP-T_C	Core histone H2A/H2B/H3/H4;PCNA-associated factor histone like domain;CENP-S protein;Centromere kinetochore component CENP-T histone fold
BolK_1g01340	177.357	264.907	262.5	157.883	189.99	243.953	146.673	179.533	GO:0006465;GO:0005787;GO:001602	map03060	SPC12	Microsomal signal peptidase 12 kDa subunit
BolK_1g01350	2.46333	2.96333	1.52333	1.47	2.14333	2.59	3.23667	2.7	GO:001602	------	------	------
BolK_1g01360	17.0267	17.0667	15.2633	18.43	15.45	11.69	14.4433	10.5667	GO:000371	------	SCAI	Protein SCAI
BolK_1g01370	0	0	0	0	0	0	0	0	------	------	Kelch_1;Kelch_2;Kelch_6;Kelch_4	Kelch motif;Kelch motif;Kelch motif;Galactose oxidase, central domain
BolK_1g01380	225.427	154.617	43.94	59.2233	99.13	76.1267	85.5033	44.54	GO:0005634;GO:0043565;GO:000098	------	HALZ;Homeodomain;Homeobox_KN	Homeobox associated leucine zipper;Homeodomain;Homeobox KN domain
BolK_1g01390	0.13	0.18	0.056667	0.62	0.076667	0.036667	0.51	0.653333	GO:0072583;GO:0048268;GO:0005794;GO:0005905;GO:0030136;GO:000554	------	ANTH	ANTH domain
BolK_1g01400	7.3	0.693333	2.96	18.3633	5.29667	2.26	42.0733	3.70667	------	------	------	------
BolK_1g01410	17.85	16.14	19.38	17.8333	15.7833	17.1567	22.13	18.5433	GO:0006486;GO:0000139;GO:001675	------	Exostosin	Exostosin family
BolK_1g01420	0	0	0.016667	0.046667	0	0	0.01	0	GO:1901575;GO:0005975;GO:0005576;GO:0016829;GO:0030246;GO:010221	------	Rhamnogal_lyase;CBM-like;fn3_3;CarboxypepD_reg	Rhamnogalacturonate lyase family;Polysaccharide lyase family 4, domain III;Polysaccharide lyase family 4, domain II;Carboxypeptidase regulatory-like domain
BolK_1g01430	3.51333	2.37333	2.17	1.46	3.58333	2.02	1.73	5.14	GO:0006396;GO:0008173;GO:000372	------	zf-Dof;SpoU_methylase	Dof domain, zinc finger;SpoU rRNA Methylase family
BolK_1g01440	2.72	0.193333	1.47667	0.21	0.29	0.04	0	0.216667	GO:0071704;GO:0008270;GO:001649	map00940	ADH_N;ADH_zinc_N;AlaDh_PNT_C	Alcohol dehydrogenase GroES-like domain;Zinc-binding dehydrogenase;Alanine dehydrogenase/PNT, C-terminal domain
BolK_1g01450	0.076667	0.236667	0.056667	0	0.113333	0.073333	0.02	0.08	GO:0071704;GO:0009809;GO:0008270;GO:001649	map00940	ADH_N;ADH_zinc_N;2-Hacid_dh_C	Alcohol dehydrogenase GroES-like domain;Zinc-binding dehydrogenase;D-isomer specific 2-hydroxyacid dehydrogenase, NAD binding domain
BolK_1g01460	0	0	0	0	0	0	0	0	------	------	------	------
BolK_1g01470	0	0	0	0	0	0	0	0	------	------	------	------
BolK_1g01480	0.066667	0	0	0	0	0.02	0.046667	0	GO:0045944;GO:0005634;GO:0003700;GO:0046983;GO:000097	------	SRF-TF;K-box	SRF-type transcription factor;K-box region
BolK_1g01490	21.1933	1.33333	4.14	2.17	25.9033	17.8967	64.4233	150.907	GO:0006730;GO:0035999;GO:0019264;GO:0006565;GO:0046653;GO:0032259;GO:0046655;GO:0005737;GO:0004372;GO:0008270;GO:0030170;GO:0008168;GO:007090	map00460;map00630;map00670;map00260;map01240	SHMT	Serine hydroxymethyltransferase
BolK_1g01500	17.1733	15.3167	17.9	20.43	19.2933	14.9233	17.66	23.6067	------	------	------	------
BolK_1g01510	23.2967	45.2367	43.29	46.4667	53.2567	27.3367	20.0367	24.1733	GO:0006950;GO:0140662;GO:0051082;GO:000552	map03018	HSP70;MreB_Mbl;FGGY_C	Hsp70 protein;MreB/Mbl protein;FGGY family of carbohydrate kinases, C-terminal domain
BolK_1g01520	20.6	19.9667	33.3233	35.9233	19.9	17.1467	27.1233	19.26	GO:0043161;GO:0005737;GO:0046872;GO:006163	------	CTLH;zf-RING_UBOX;zf-C3HC4_4;zf-RING_5;zf-C3HC4;zf-C3HC4_3	CTLH/CRA C-terminal to LisH motif domain;RING-type zinc-finger;zinc finger of C3HC4-type, RING;zinc-RING finger domain;Zinc finger, C3HC4 type;Zinc finger, C3HC4 type
BolK_1g01530	0	0	0	0	0	0.2	0.32	0	------	------	------	------
BolK_1g01540	0	0	0	0	0	0	0	0	------	------	------	------
BolK_1g01550	0	0	0	0	0	0	0	0	------	------	------	------
BolK_1g01560	123.37	493.223	267.677	271.31	292.143	176.55	127.667	79.7	GO:0016310;GO:0050832;GO:0016036;GO:0006094;GO:0005737;GO:0016301;GO:0004612;GO:000552	map00020;map00010;map00620;map00710	PEPCK_ATP	Phosphoenolpyruvate carboxykinase
BolK_1g01570	0.023333	0	0	0	0.023333	0	0	0	------	------	SPT2	SPT2 chromatin protein
BolK_1g01580	0	0.093333	0	0.023333	0.023333	0	0	0	GO:0005634;GO:0046983;GO:000367	------	HLH	Helix-loop-helix DNA-binding domain
BolK_1g01590	0	0	0	0	0	0	0	0	GO:0019318;GO:0001678;GO:0006096;GO:0005737;GO:0043231;GO:0016021;GO:0004396;GO:0005524;GO:000553	map01250;map00520;map00051;map00524;map00052;map00010;map00500	Hexokinase_2;Hexokinase_1	Hexokinase;Hexokinase
BolK_1g01600	2.76667	2.76	2.89	2.49	2.14667	4.85	1.47667	1.40333	GO:0006123;GO:0005751;GO:003023	map00190	COX6A	Cytochrome c oxidase subunit VIa
BolK_1g01610	0	0	0	0	0.023333	0	0	0	------	------	------	------
BolK_1g01620	4.14333	5.84	13.7833	8.06333	7.59333	0.54	0.47	0.046667	GO:0010052;GO:000557	------	EPF;Stomagen	Epidermal patterning factor proteins;Stomagen
BolK_1g01630	0	0	0	0	0	0	0	0	------	------	------	------
BolK_1g01640	0	0	0	0	0	0	0	0	------	------	------	------
BolK_1g01650	48.9633	22.7733	39.29	21.6267	9.36333	21.6967	24.2867	4.66	GO:0009737;GO:0009735;GO:0009738;GO:0009414;GO:0005634;GO:0043565;GO:0003700;GO:0000976;GO:000098	------	Homeodomain;HALZ;Homeobox_KN	Homeodomain;Homeobox associated leucine zipper;Homeobox KN domain
BolK_1g01660	0	0	0	0	0	0	0	0	------	------	------	------
BolK_1g01670	4.21667	0.8	0	0.6	0.95	0	0.956667	0	------	------	------	------
BolK_1g01680	36.0133	2.73333	22.87	70.0867	37.9167	9.43667	53.3567	37.9933	GO:0016126;GO:0009753;GO:0009611;GO:0005783;GO:0016021;GO:0004506;GO:005066	map00909;map00100	SE;FAD_binding_3;DAO;FAD_binding_2;GIDA;NAD_binding_8;Pyr_redox_2;Thi4	Squalene epoxidase;FAD binding domain;FAD dependent oxidoreductase;FAD binding domain;Glucose inhibited division protein A;NA;Pyridine nucleotide-disulphide oxidoreductase;Thi4 family
BolK_1g01690	33.0867	8.4	37.5167	34.79	40.1767	7.20667	7.71	7.92	GO:0005634;GO:0003700;GO:000367	------	AP2	AP2 domain
BolK_1g01700	13.28	34.0667	32.7833	12.2567	18.93	34.4867	0.63	3.05333	GO:0099402;GO:0006355;GO:0006351;GO:0005634;GO:000552	------	WRC;QLQ	WRC;QLQ
BolK_1g01710	4.78	2.7	6.30333	8.47333	5.64	11.3633	3.55	4.34667	GO:000370	------	bZIP_1;bZIP_2	bZIP transcription factor;Basic region leucine zipper
BolK_1g01720	19.0033	16.9067	52.5167	122.423	40.1767	18.5833	132.65	27.7767	GO:0009744;GO:001602	------	HlyIII	Haemolysin-III related
BolK_1g01730	9.30333	8.72	9.52	6.93333	10.31	9.09333	8.37	9.58667	GO:0006526;GO:0005737;GO:0103045;GO:000404	map00220	Acetyltransf_1;AA_kinase;Acetyltransf_7;Acetyltransf_10	Acetyltransferase;Amino acid kinase family;Acetyltransferase;Acetyltransferase
BolK_1g01740	4.71667	8.87667	2.71333	4.65333	5.26667	8.32667	9.70333	15.3667	GO:0006412;GO:1990904;GO:0005840;GO:0003735;GO:000372	map03010	Ribosomal_L12	Ribosomal protein L7/L12 C-terminal domain
BolK_1g01750	11.0233	3.47	5.31	3.21	7.19667	8.24333	3.66333	14.6233	GO:0045930;GO:0009956;GO:0048366;GO:0055072;GO:0008356;GO:0005634;GO:000097	------	GRAS	GRAS domain family
BolK_1g01760	0	0	0	0	0	0	0	0	GO:001563	------	LRR_8;LRR_4;LRR_9	Leucine rich repeat;Leucine Rich repeats;Leucine-rich repeat
BolK_1g01770	3.27	0.816667	0.796667	4.22	0.436667	0.683333	1.38667	0.28	GO:0016567;GO:0009751;GO:0042542;GO:0046872;GO:000551	------	zf-TAZ;BTB	TAZ zinc finger;BTB/POZ domain
BolK_1g01780	1.81667	0.55	1.98	8.84	1.52667	1.48	0.25	0.07	GO:0016407;GO:001674	------	Acetyltransf_1;Acetyltransf_7;FR47	Acetyltransferase;Acetyltransferase;FR47-like protein
BolK_1g01790	0.573333	0.31	0.38	0.03	3.35333	0.31	3.02333	0	------	------	------	------
BolK_1g01800	17.6033	3.60667	15.2767	12.5433	18.3667	16.4933	25.2933	18.24	GO:001681	map00460;map00630;map00910	FmdA_AmdA	Acetamidase/Formamidase family
BolK_1g01810	29.79	21.3467	106.083	130.303	77.59	43.3233	154.467	40.3133	GO:001681	map00460;map00630;map00910	FmdA_AmdA	Acetamidase/Formamidase family
BolK_1g01820	6.25333	1.78333	1.31	1.73667	3.17333	1.20333	6.78667	4.07	------	------	LOB	Lateral organ boundaries
BolK_1g01830	0	0	0	0	0	0	0.133333	0	GO:0048511;GO:0042744;GO:0006979;GO:0005737;GO:0005773;GO:0005576;GO:0020037;GO:0140825;GO:004687	map00940	peroxidase	Peroxidase
BolK_1g01840	4.88667	6.06333	6.32333	1.65667	3.79333	17.49	14.0467	4.92	GO:0048511;GO:0042744;GO:0006979;GO:0005737;GO:0005773;GO:0005576;GO:0020037;GO:0140825;GO:004687	map00940	peroxidase	Peroxidase
BolK_1g01850	5.05667	0	0	10.5267	0	1.44667	13.9733	27.06	GO:0006364;GO:0051301;GO:0007049;GO:0004525;GO:0003723;GO:000372	------	Ribonuclease_3;Ribonucleas_3_3	Ribonuclease III domain;Ribonuclease-III-like
BolK_1g01860	40.76	58.9567	73.3933	12.0033	57.8467	41.8833	11.2433	20.1833	GO:0006364;GO:0007049;GO:0051301;GO:0004525;GO:000372	------	Cyclin_N;Cyclin_C	Cyclin, N-terminal domain;Cyclin, C-terminal domain
BolK_1g01870	0	0	0	0	1.32667	0.77	0	0	GO:0009809;GO:0045893;GO:0009416;GO:2000652;GO:0005634;GO:0003700;GO:000097	------	Myb_DNA-binding	Myb-like DNA-binding domain
BolK_1g01880	14.9933	10.63	16.7	26.7367	14.91	11.5333	26.91	11.5567	GO:0045892;GO:001602	------	TPR_1;TPR_2;TPR_9;TPR_16;TPR_11;TPR_14;TPR_19;TPR_12;NatA_aux_su	Tetratricopeptide repeat;Tetratricopeptide repeat;Tetratricopeptide repeat;Tetratricopeptide repeat;TPR repeat;Tetratricopeptide repeat;Tetratricopeptide repeat;Tetratricopeptide repeat;N-terminal acetyltransferase A, auxiliary subunit
BolK_1g01890	134.81	123.367	31.2	2.45	39.93	137.737	10.72	66.7767	GO:000588	------	------	------
BolK_1g01900	9.32667	8.3	9.62	12.3533	7.66333	13.75	13.5833	18.1167	GO:0016021;GO:000454	------	------	------
BolK_1g01910	0	0	0	0	0	0	0	0	------	------	------	------
BolK_1g01920	0	0	0	0	0	0	0	0	GO:0030433;GO:0005737;GO:0005634;GO:0000151;GO:003445	map04120;map04141	------	------
BolK_1g01930	0	0.216667	0.17	0.263333	0.153333	0.116667	0	0.056667	GO:0016021;GO:0005777;GO:0004540;GO:190323	------	------	------
BolK_1g01940	0	0.28	0.703333	0	0	0	0	0.33	GO:0005777;GO:0004540;GO:190323	------	------	------
BolK_1g01950	0	0.026667	0	0	0	0	0	0	GO:001602	------	------	------
BolK_1g01960	5.61333	4.92333	5.66	5.52667	6.33	4.59	5.03333	4.11	------	------	------	------
BolK_1g01970	0	0	0	0	0	0	0	0	------	------	------	------
BolK_1g01980	0	0	0	0	0	0	0	0	GO:0016021;GO:0005634;GO:0046983;GO:000367	------	------	------
BolK_1g01990	1.50667	5.86333	5.67333	1.31	4.52	1.76	10.9533	10.95	GO:0042343;GO:0005506;GO:0016705;GO:0004497;GO:002003	------	p450	Cytochrome P450
BolK_1g02000	0	0	0.016667	0	3.52667	0.026667	0.333333	0.053333	GO:0005506;GO:0016705;GO:0004497;GO:002003	------	p450	Cytochrome P450
BolK_1g02010	0	0	0	0	0	0	0	0	GO:0009933;GO:0051781;GO:0051983;GO:0000776;GO:000563	------	------	------
BolK_1g02020	0	0	0	0	0	0	0	0	GO:000371	------	------	------
BolK_1g02030	3.64	4.5	2.06	1.10667	5.33667	1.79667	4.49333	5	GO:0006412;GO:0005840;GO:0016021;GO:1990904;GO:0019843;GO:000373	------	------	------
BolK_1g02040	0	0	0	0	0	0	0	0	------	------	------	------
BolK_1g02050	0	0	0	0	0	0	0	0	GO:0016021;GO:001675	------	Glyco_transf_92;Glyco_tranf_2_4	Glycosyltransferase family 92;Glycosyl transferase family 2
BolK_1g02060	0	0.02	0	0	0	0	0	0	GO:0005506;GO:0016705;GO:0004497;GO:002003	------	p450;Cpn60_TCP1	Cytochrome P450;TCP-1/cpn60 chaperonin family
BolK_1g02070	2.41667	0.15	0.026667	0	0.013333	0.013333	0	0	GO:0005506;GO:0016705;GO:0004497;GO:002003	------	p450	Cytochrome P450
BolK_1g02080	0.086667	0.053333	0.086667	0.226667	0	0.043333	0.1	0.036667	GO:001602	------	------	------
BolK_1g02090	0.023333	0.003333	0.09	0.24	0.01	0.07	0.06	0.03	GO:0005506;GO:0016705;GO:0004497;GO:002003	------	p450	Cytochrome P450
BolK_1g02100	0	0	0	0	0	0	0	0	GO:000635	------	Arm	Armadillo/beta-catenin-like repeat
BolK_1g02110	6.36	2.15	0.773333	3.77	5.76333	0.086667	0.03	0.01	------	map04075	GH3	GH3 auxin-responsive promoter
BolK_1g02120	7.55667	0.01	0.21	2.20667	2.88	0.346667	33.69	29.3033	GO:0016021;GO:0005506;GO:0016705;GO:0004497;GO:002003	------	p450	Cytochrome P450
BolK_1g02130	0	0	0	0	0	0	0	0.013333	GO:0016021;GO:0005506;GO:0016705;GO:0004497;GO:002003	------	p450	Cytochrome P450
BolK_1g02140	4.82	1.21333	2.31667	1.98333	2.42	2.64333	0.776667	4.08333	GO:0016021;GO:0005506;GO:0016705;GO:0004497;GO:002003	------	p450	Cytochrome P450
BolK_1g02150	244.523	101.003	111.607	144.307	157.42	113.193	50.6967	209.05	GO:000979	------	------	------
BolK_1g02160	0.563333	0	0	0	0	0.6	0	0.356667	GO:1901332;GO:007069	------	------	------
BolK_1g02170	0	0	0	0.65	0	0	0	0	GO:0050793;GO:0009733;GO:0045087;GO:2000280;GO:004804	------	------	------
BolK_1g02180	89.3567	73.1967	61.0267	36.68	72.78	63.2767	47.0933	57.06	GO:0006325;GO:0048586;GO:0006355;GO:0016573;GO:0000123;GO:0005634;GO:0035064;GO:199084	------	MRG;Tudor-knot	MRG;RNA binding activity-knot of a chromodomain
BolK_1g02190	22.34	18.6067	20.8133	26.7467	18.0533	17.95	31.9767	24.2133	GO:0055069;GO:0006878;GO:0009642;GO:0009941;GO:0016021;GO:0019829;GO:0016463;GO:0016887;GO:0046872;GO:000552	------	E1-E2_ATPase;Hydrolase	E1-E2 ATPase;haloacid dehalogenase-like hydrolase
BolK_1g02200	17.1333	18.9433	42.7867	218.177	13.6133	9.97333	12.3067	0.216667	GO:0010929;GO:0019760;GO:1901001;GO:0006355;GO:0005634;GO:0003700;GO:0000976;GO:0000978;GO:000098	------	Myb_DNA-binding;Myb_DNA-bind_6	Myb-like DNA-binding domain;Myb-like DNA-binding domain
BolK_1g02210	1.04667	2.68	3.87333	1.30333	2.93	3.44333	5.94	3.21333	GO:0006468;GO:0016021;GO:0005524;GO:000467	------	Pkinase;PK_Tyr_Ser-Thr;LRR_8;LRR_4;LRRNT_2	Protein kinase domain;Protein tyrosine and serine/threonine kinase;Leucine rich repeat;Leucine Rich repeats;Leucine rich repeat N-terminal domain
BolK_1g02220	7.04	0.83	24.89	2.98667	23.9867	51	0.66	22.7367	GO:0006508;GO:000823	------	Peptidase_C1;Inhibitor_I29;Peptidase_C1_2	Papain family cysteine protease;Cathepsin propeptide inhibitor domain;Peptidase C1-like family
BolK_1g02230	12.8333	12.68	16.1467	22.36	16.84	20.2767	25.01	27.3367	GO:0071555;GO:0016021;GO:0000139;GO:001501	------	Glyco_transf_43	Glycosyltransferase family 43
BolK_1g02240	14.7267	4.26	9.45667	35.8467	9.7	4.20667	24.37	7.99333	GO:0005634;GO:0003700;GO:000367	------	AP2	AP2 domain
BolK_1g02250	23.29	17.02	15.2267	13.32	33.3133	7.49333	2.36333	2.53	GO:0005634;GO:0003700;GO:000367	------	AP2	AP2 domain
BolK_1g02260	0	0	1.3	0	0.753333	0	0	0	GO:0030245;GO:0000103;GO:0016021;GO:0008810;GO:0004781;GO:0004020;GO:000552	------	------	------
BolK_1g02270	1.33667	25.7733	49.2767	23.77	11.6067	5.2	11.03	0.723333	GO:0005634;GO:004698	------	HLH	Helix-loop-helix DNA-binding domain
BolK_1g02280	0.606667	1.14	0.63	0.206667	0.296667	0.016667	0.02	0.033333	GO:0006468;GO:0004674;GO:000552	------	Pkinase;PK_Tyr_Ser-Thr	Protein kinase domain;Protein tyrosine and serine/threonine kinase
BolK_1g02290	0	0	0	0	0	0	0	0	GO:0005737;GO:1990904;GO:0003723;GO:000372	map03015	------	------
BolK_1g02300	0	0	0	0	0	0	0	0	GO:0006468;GO:0004674;GO:000552	------	------	------
BolK_1g02310	0.21	0.313333	0.063333	0	0.18	0.13	0	0.2	GO:0003723;GO:000372	map03015	RRM_1	RNA recognition motif.
BolK_1g02320	21.8733	25.8667	28.7033	20.2	25.49	24.8533	8.57667	14.3	GO:190170	------	Remorin_C	Remorin, C-terminal region
BolK_1g02330	62.7367	51.74	51.14	53.9933	63.1133	53.07	78.95	52.2633	GO:001602	------	DRY_EERY	Alternative splicing regulator
BolK_1g02340	27.2967	4.98	25.67	27.4533	13.9	9.78	16.4	34.0833	GO:0045892;GO:0009408;GO:0005634;GO:0003700;GO:004356	------	HSF_DNA-bind	HSF-type DNA-binding
BolK_1g02350	4.36333	7.91	18.3433	6.28333	15.3967	17.2667	7.40333	25.5667	GO:0015996;GO:0010363;GO:0098542;GO:0005829;GO:0005739;GO:0009507;GO:0005509;GO:005174	map00860	RCC_reductase	Red chlorophyll catabolite reductase
BolK_1g02360	1.55667	0.026667	0.13	0.3	0.39	0	0.623333	0	GO:0006281;GO:0005737;GO:0051743;GO:000550	map04626	EF-hand_1;EF-hand_7;EF-hand_6;EF-hand_8;EF-hand_5;EF-hand_9;EF-hand_4;SPARC_Ca_bdg;TerB;Dockerin_1;DUF5580	EF hand;EF-hand domain pair;EF-hand domain;EF-hand domain pair;EF hand;EF-hand domain;Cytoskeletal-regulatory complex EF hand;Secreted protein acidic and rich in cysteine Ca binding region;Tellurite resistance protein TerB;Dockerin type I domain;Family of unknown function
BolK_1g02370	0	0	0	0	0	0	0	0	------	------	------	------
BolK_1g02380	6.41333	6.92667	5.57667	5.55667	8.27333	5.27	6.19	8.09	GO:0006508;GO:0070084;GO:0046872;GO:007000	------	Peptidase_M24	Metallopeptidase family M24
BolK_1g02390	0	0	0	0	0.613333	0.01	0	0.01	GO:0016042;GO:001629	------	Patatin	Patatin-like phospholipase
BolK_1g02400	0	0	0	0	0.06	0	0	0	GO:0016042;GO:001629	------	Patatin	Patatin-like phospholipase
BolK_1g02410	0	0	0	0	0.086667	0	0	0	GO:0016042;GO:001629	------	Patatin	Patatin-like phospholipase
BolK_1g02420	7.64667	9.90333	12.4267	5.05667	8.45	11.0733	8.67333	11.58	------	------	DUF547;Lzipper-MIP1	Protein of unknown function, DUF547;Leucine-zipper of ternary complex factor MIP1
BolK_1g02430	25.1867	40.45	46.18	52.65	42.0667	37.2533	26.9033	18.95	GO:0006412;GO:0005840;GO:000373	------	------	------
BolK_1g02440	3.98	3.57	3.46333	5.58333	5.67333	2.21	2.55333	2.66667	GO:000382	------	------	------
BolK_1g02450	17.7833	29.1567	28.82	14.8967	23.6967	19.97	7.56333	10.06	GO:0006355;GO:0005737;GO:000563	------	zf-4CXXC_R1	Zinc-finger domain of monoamine-oxidase A repressor R1
BolK_1g02460	7.12	12.32	10.11	8.60333	10.5933	8.37667	4.39667	27.1233	GO:0005975;GO:0016021;GO:0030246;GO:004793	map00010	Aldose_epim	Aldose 1-epimerase
BolK_1g02470	18.44	13.68	13.9533	9.67667	12.0367	10.3233	7.73333	7.60667	GO:0015031;GO:0051028;GO:0005643;GO:0017056;GO:000813	map03013	Nucleoporin_FG	Nucleoporin FG repeat region
BolK_1g02480	72.45	0.196667	0.103333	0.88	0.623333	0.1	8.49333	1.63667	------	------	Abhydrolase_6;Abhydrolase_1;Hydrolase_4;Ser_hydrolase	Alpha/beta hydrolase family;alpha/beta hydrolase fold;Serine aminopeptidase, S33;Serine hydrolase
BolK_1g02490	0.986667	1.02	1.21667	0.976667	1.35333	0.966667	0.64	0.756667	GO:0005507;GO:0008270;GO:001649	------	PPR;PPR_2;Cu-oxidase_3;PPR_1;Cu-oxidase;Cu-oxidase_2;PPR_3	PPR repeat;PPR repeat family;Multicopper oxidase;PPR repeat;Multicopper oxidase;Multicopper oxidase;Pentatricopeptide repeat domain
BolK_1g02500	11.0533	0.75	0.963333	9.46333	5.10667	3.02667	11.7267	10.05	GO:0005634;GO:0016021;GO:0005739;GO:0003700;GO:000367	------	Misat_Tub_SegII;Myb_DNA-binding	Misato Segment II tubulin-like domain;Myb-like DNA-binding domain
BolK_1g02510	17.26	13.7633	17.5533	17.12	12.1367	13.3033	19.8067	21.9267	GO:0010190;GO:0009535;GO:0031977;GO:001667	------	Thioredoxin;Thioredoxin_7;Thioredoxin_2;Thioredoxin_8;Redoxin;AhpC-TSA	Thioredoxin;Thioredoxin-like;Thioredoxin-like domain;Thioredoxin-like;Redoxin;AhpC/TSA family
BolK_1g02520	7.98333	9.49333	10.7133	8.61	11.42	9.64	6.33667	7.71667	GO:000563	------	TPR_1;TPR_12;SHNi-TPR	Tetratricopeptide repeat;Tetratricopeptide repeat;SHNi-TPR
BolK_1g02530	0	0	0	0	0.033333	0.05	0	0.1	GO:0016021;GO:000588	------	CASP_dom	Casparian strip membrane protein domain
BolK_1g02540	11.85	14.92	9.23667	10.6633	5.02667	21.2267	4.52667	14.71	GO:000962	------	PADRE	PADRE domain
BolK_1g02550	15.4867	18.2433	21.35	21.36	17.3733	19.46	13.64	15.3867	GO:0010311;GO:0032447;GO:0034227;GO:0002098;GO:0005737;GO:0016779;GO:0000049;GO:001678	map04122	CTU2	Cytoplasmic tRNA 2-thiolation protein 2
BolK_1g02560	7.2	1.54667	1.13667	3.32667	5.26667	2.15333	3.03667	1.17	GO:0009965;GO:0006355;GO:0048363;GO:0005634;GO:0000976;GO:000367	------	POX;Homeobox_KN;Homeodomain	Associated with HOX;Homeobox KN domain;Homeodomain
BolK_1g02570	23.4733	23.73	23.4333	24.68	20.1433	22.89	58.07	22.71	GO:004687	------	DA1-like;LIM	Protein DA1;LIM domain
BolK_1g02580	0.18	243.317	21.4633	36.9267	20.6033	154.223	167.483	37.7633	GO:001602	------	PQ-loop	PQ loop repeat
BolK_1g02590	2.45	0.253333	0.636667	2.49333	2.21667	2.16667	4.24333	21.1	GO:0051560;GO:0005743;GO:0016021;GO:0015292;GO:000526	------	MCU	Mitochondrial calcium uniporter
BolK_1g02600	18.5233	16.2	15.0633	20.1233	20.0467	10.14	9.62333	26.8333	GO:0008299;GO:001674	map00900	polyprenyl_synt	Polyprenyl synthetase
BolK_1g02610	114.183	107.54	109.443	114.267	107.187	115.997	114.24	83.1733	GO:0016740;GO:000552	map04120	UQ_con	Ubiquitin-conjugating enzyme
BolK_1g02620	1.63	0.976667	2.15	2.45667	1.78333	1.97667	5.08333	2.99667	GO:0016021;GO:002285	------	MFS_1	Major Facilitator Superfamily
BolK_1g02630	15.6233	5.67667	13.6667	34.4733	15.11	6.19333	64.46	16.5967	GO:0009742;GO:0003700;GO:000367	map04075	BES1_N	BES1/BZR1 plant transcription factor, N-terminal
BolK_1g02640	0	0	0	0	0	0	0	0.01	GO:000819	map00940	UDPGT;Glyco_tran_28_C	UDP-glucoronosyl and UDP-glucosyl transferase;Glycosyltransferase family 28 C-terminal domain
BolK_1g02650	0	0	0	0	0	0	0	0	------	------	------	------
BolK_1g02660	3.33	3.45	0.893333	1.74333	2.03333	1.55667	2.16	3.19333	GO:0016021;GO:0110165;GO:007000	------	Creatinase_N_2;Peptidase_M24;Creatinase_N;Peptidase_M24_C	Creatinase/Prolidase N-terminal domain;Metallopeptidase family M24;Creatinase/Prolidase N-terminal domain;C-terminal region of peptidase_M24
BolK_1g02670	3.85	0.02	1.38	14.85	14.4267	0.64	1.03	0	GO:0005634;GO:0000981;GO:000367	------	------	------
BolK_1g02680	15.2867	9.16667	14.09	39.9867	12.2067	16.86	45.51	9.40333	GO:0005634;GO:0005737;GO:0003700;GO:0043565;GO:000097	------	MFMR;bZIP_1;bZIP_2;HALZ;APC_N_CC;HAP1_N;bZIP_Maf	G-box binding protein MFMR;bZIP transcription factor;Basic region leucine zipper;Homeobox associated leucine zipper;Coiled-coil N-terminus of APC, dimerisation domain;HAP1 N-terminal conserved region;bZIP Maf transcription factor
BolK_1g02690	0.14	0.116667	0.153333	0.056667	0.14	0.116667	0.046667	0.23	GO:001602	------	TB2_DP1_HVA22	TB2/DP1, HVA22 family
BolK_1g02700	0	0	0	0	0	0	0	0	GO:0008380;GO:0006397;GO:0016607;GO:0000243;GO:0005634;GO:0071004;GO:0089701;GO:0030628;GO:0003723;GO:000818	map03040	RRM_1	RNA recognition motif.
BolK_1g02710	0	0	0.03	0.076667	0	0.026667	0	0	GO:0016021;GO:000535	------	Sugar_tr;MFS_1	Sugar;Major Facilitator Superfamily
BolK_1g02720	17.6433	11.8967	12.35	20.8833	17.37	15.3367	29.1033	47.3	GO:0016021;GO:0000138;GO:0005794;GO:0017025;GO:000535	------	DUF1195	Protein of unknown function
BolK_1g02730	0	0.026667	0	0.22	0.063333	0	0	0	GO:0070897;GO:0006352;GO:0009527;GO:0005634;GO:0009707;GO:0097550;GO:0000182;GO:0017025;GO:004687	map03022	TFIIB	Transcription factor TFIIB repeat
BolK_1g02740	0	0	0	0	0	0	0	0	GO:0070897;GO:0009527;GO:0017025;GO:000018	map03022	------	------
BolK_1g02750	23.2067	18.2833	33.3267	78.3367	25.4433	36.1267	58.1967	18.86	------	------	LRR_9;LRR_4;LRR_8	Leucine-rich repeat;Leucine Rich repeats;Leucine rich repeat
BolK_1g02760	6.68	7.46333	18.4867	28.86	14.9367	10.83	52.6967	35.82	------	------	------	------
BolK_1g02770	21.0267	3.88333	7.40333	5.41	26.91	6.95	6.29	19.3267	GO:0016020;GO:000852	------	CRAL_TRIO;CRAL_TRIO_N	CRAL/TRIO domain;CRAL/TRIO, N-terminal domain
BolK_1g02780	0	0	0	0	0	0	0	0.456667	GO:001602	------	------	------
BolK_1g02790	0.866667	0.906667	0.703333	0.43	1.35333	1.24	0.4	1.33333	GO:0009908;GO:0003700;GO:0043565;GO:000827	------	GATA	GATA zinc finger
BolK_1g02800	0.563333	0.216667	0.256667	0.84	0.923333	0.066667	0.27	0.216667	------	------	Abhydrolase_1;Abhydrolase_6;Hydrolase_4	alpha/beta hydrolase fold;Alpha/beta hydrolase family;Serine aminopeptidase, S33
BolK_1g02810	1.51333	0.986667	1.22333	1.37667	2.63667	0.566667	0.646667	0.373333	GO:0046872;GO:0004523;GO:000367	------	zf-RVT	zinc-binding in reverse transcriptase
BolK_1g02820	2.94667	1.59	0.856667	0.58	3.60333	0.42	0.18	0.15	------	------	Abhydrolase_1;Abhydrolase_6	alpha/beta hydrolase fold;Alpha/beta hydrolase family
BolK_1g02830	2.48333	6.37667	8.23	15.0767	8.34	7.93	10.97	4.32	GO:0007005;GO:0005739;GO:0016887;GO:000552	------	ATAD3_N;AAA;AAA_16;RuvB_N	ATPase family AAA domain-containing protein 3, N-terminal;ATPase family associated with various cellular activities;AAA ATPase domain;Holliday junction DNA helicase RuvB P-loop domain
BolK_1g02840	9.10667	1.42	0	0.78	8.80667	0.76	1.15333	17.4367	GO:000370	------	Myb_DNA-binding;Myb_DNA-bind_6	Myb-like DNA-binding domain;Myb-like DNA-binding domain
BolK_1g02850	0	0	0	0	0	0	0	0	GO:001602	------	------	------
BolK_1g02860	0	0	0	0	0	0	0	0	GO:001602	------	------	------
BolK_1g02870	0	0	0	0	0	0	0	0	GO:0006508;GO:0005576;GO:000419	------	------	------
BolK_1g02880	0	0	0	0	0	0	0	0	GO:0006508;GO:0005576;GO:000419	------	TAXi_N;Asp	Xylanase inhibitor N-terminal;Eukaryotic aspartyl protease
BolK_1g02890	0.156667	0.03	0.2	0.783333	0.183333	0.13	0.076667	0.006667	GO:0005737;GO:0005634;GO:000484	------	U-box;Drf_GBD	U-box domain;Diaphanous GTPase-binding Domain
BolK_1g02900	189.47	253.267	198.38	7.56333	120.117	121.893	0	20.4167	GO:001678	------	------	------
BolK_1g02910	65.62	53.02	49.5433	26.4667	44.4767	51.3967	54.3333	50.0933	------	------	Abhydrolase_6;Abhydrolase_1;Hydrolase_4;LIDHydrolase;Thioesterase	Alpha/beta hydrolase family;alpha/beta hydrolase fold;Serine aminopeptidase, S33;Lipid-droplet associated hydrolase;Thioesterase domain
BolK_1g02920	14.0933	13.9867	16.2667	16.1433	11.8867	17.9	21.54	14.78	------	------	------	------
BolK_1g02930	0	0.59	1.07667	21.33	0.33	0.446667	1.07667	0	------	------	------	------
BolK_1g02940	0.393333	0.173333	7.35333	63.1367	1.48333	0.903333	4.08667	0	------	------	------	------
BolK_1g02950	3.35333	4.68	22.0967	4.64333	6.42667	7.81667	2.40667	2.66333	GO:1901601;GO:0032259;GO:0008168;GO:004687	------	Methyltransf_7	SAM dependent carboxyl methyltransferase
BolK_1g02960	0	0	0	0	0	0.26	0	0	------	------	------	------
BolK_1g02970	1.08333	1.87	4.76333	1.65667	2.48333	2.04667	4.76333	1.85667	GO:0009058;GO:0003824;GO:003017	map00600	Aminotran_1_2	Aminotransferase class I and II
BolK_1g02980	1.28	0	6.96333	3.75333	1.01	1.57333	4.31	1.28667	GO:0009058;GO:0003824;GO:003017	map00600	------	------
BolK_1g02990	0	0.01	0.076667	0.033333	0	0	0	0	GO:0042744;GO:0006979;GO:0016021;GO:0016020;GO:0020037;GO:0140825;GO:0004601;GO:004687	------	CRAL_TRIO;CRAL_TRIO_N;CRAL_TRIO_2	CRAL/TRIO domain;CRAL/TRIO, N-terminal domain;Divergent CRAL/TRIO domain
BolK_1g03000	17.4	18.1767	14.94	10.0933	18.57	13.3933	7.87	14.34	GO:001602	------	------	------
BolK_1g03010	0	0.03	0.46	0.7	0.73	0.066667	0.11	0.076667	GO:0042744;GO:0006979;GO:0005576;GO:0020037;GO:0140825;GO:0004601;GO:004687	map00940	peroxidase	Peroxidase
BolK_1g03020	0	0.103333	8.85667	2.24333	3.74	6.29	6.76667	1.81333	GO:0000209;GO:0009739;GO:0005634;GO:0016740;GO:0061631;GO:000552	map04120	UQ_con	Ubiquitin-conjugating enzyme
BolK_1g03030	0	0	0	0	0	0	0	0	GO:0009853;GO:0006807;GO:0010230;GO:0005739;GO:0005886;GO:0047545;GO:0071949;GO:0051990;GO:001649	------	------	------
BolK_1g03040	18.79	13.2933	12.6033	18.1433	15.1767	15.32	30.65	32.49	GO:0006400;GO:0046872;GO:0051539;GO:003559	------	Radical_SAM;UPF0004;TRAM	Radical SAM superfamily;Uncharacterized protein family UPF0004;TRAM domain
BolK_1g03050	0.566667	4.84667	10.2833	25.36	9.9	0.926667	16.8633	2	GO:0010268;GO:0016132;GO:0016125;GO:0016021;GO:0004497;GO:0020037;GO:0016709;GO:0016705;GO:0005506;GO:001649	map00905	p450	Cytochrome P450
BolK_1g03060	0	0	0	0	0	0	0	0	GO:001602	------	------	------
BolK_1g03070	68.4267	26.6667	16.44	80.3567	45.0567	32.08	40.98	73.7467	GO:0005975;GO:0048046;GO:0004565;GO:0030246;GO:000455	------	Glyco_hydro_35;GHD;Gal_Lectin;Glyco_hydro_42	Glycosyl hydrolases family 35;Beta-sandwich domain in beta galactosidase;Galactose binding lectin domain;Beta-galactosidase
BolK_1g03080	12.5967	24.0567	32.9033	15.2667	16.24	24.5733	22.4533	11.1233	GO:0031349;GO:0002833;GO:0032103;GO:0004519;GO:001688	------	Morc6_S5;HATPase_c_3;HATPase_c	Morc6 ribosomal protein S5 domain 2-like;Histidine kinase-, DNA gyrase B-, and HSP90-like ATPase;Histidine kinase-, DNA gyrase B-, and HSP90-like ATPase
BolK_1g03090	21.36	29.5467	29.1733	17.1	27.74	21.4133	13.45	14.0133	GO:0031349;GO:0002833;GO:0032103;GO:0004519;GO:001688	------	Morc6_S5;HATPase_c_3;HATPase_c	Morc6 ribosomal protein S5 domain 2-like;Histidine kinase-, DNA gyrase B-, and HSP90-like ATPase;Histidine kinase-, DNA gyrase B-, and HSP90-like ATPase
BolK_1g03100	0.343333	1.90333	1.98333	1.18667	2.19	0.183333	0	0	GO:0009734;GO:0009851;GO:0045893;GO:0005634;GO:0003700;GO:000367	------	DUF702	Domain of unknown function
BolK_1g03110	4.64333	4.30333	13.7533	33.77	18.5167	4.82333	9.48	12.0133	GO:0006081;GO:0005737;GO:0016620;GO:000402	map00310;map00561;map00280;map01240;map00903;map00330;map00053;map00380;map00010;map00620;map00071;map00340;map00770;map00410	Aldedh	Aldehyde dehydrogenase family
BolK_1g03120	0	0	0	0	0	0	0	0	GO:001602	------	------	------
BolK_1g03130	0	0	0	0	0	0	0	0	------	------	------	------
BolK_1g03140	0	0	0.053333	0	0	0	0	0.013333	------	------	Plant_tran;DDE_Tnp_4	Plant transposon protein;DDE superfamily endonuclease
BolK_1g03150	4.46	0.373333	0.536667	1.08667	2.47667	0.626667	1.76333	2.73333	GO:0007623;GO:0009416;GO:0045893;GO:0005634;GO:0043565;GO:000827	------	GATA	GATA zinc finger
BolK_1g03160	25.1033	1.85333	11.4467	33.4433	55.2267	3.99	37.2167	49.7833	GO:0016021;GO:0005506;GO:0016705;GO:0004497;GO:002003	map00940	p450	Cytochrome P450
BolK_1g03170	13.1733	16.5267	18.41	20.4867	12.99	13.7167	17.8533	7.4	GO:001602	------	DUF726	Protein of unknown function
BolK_1g03180	15.4767	26.92	29.1767	18.81	22.22	19.5433	20.7667	12.51	GO:0006508;GO:000823	------	Peptidase_S28	Serine carboxypeptidase S28
BolK_1g03190	44.9867	68.2233	27.6333	9.66667	35.2467	43.7033	3.29	9.61333	GO:0006468;GO:0090406;GO:0016021;GO:0005524;GO:000467	------	LRR_8;LRR_4;PK_Tyr_Ser-Thr;Pkinase;LRRNT_2	Leucine rich repeat;Leucine Rich repeats;Protein tyrosine and serine/threonine kinase;Protein kinase domain;Leucine rich repeat N-terminal domain
BolK_1g03200	1.79667	0.336667	1.09333	1.94333	2.40667	1.41333	2.29667	2.44667	GO:0006355;GO:000367	------	NAM	No apical meristem
BolK_1g03210	0	0	0	0	0	0	0	0	GO:0006952;GO:0007165;GO:0016021;GO:004353	------	C-JID	C-JID domain
BolK_1g03220	0	0	0	0	0	0	0	0.063333	GO:0005634;GO:0003700;GO:000367	------	------	------
BolK_1g03230	0	0	0	0	1.20667	0.583333	1.47333	0.33	------	------	------	------
BolK_1g03240	1.92667	1.75667	2.26667	4.46	2.5	2.32	6.78333	2.70333	------	------	FBA_3	F-box associated domain
BolK_1g03250	62.4367	57.9367	57.4133	60.8533	66.7767	44.2667	40.81	46.4467	GO:0005777;GO:0004540;GO:190323	------	NYN	NYN domain
BolK_1g03260	19.6767	11.25	17.32	15.76	19.97	29.0067	41.48	22.5867	------	------	------	------
BolK_1g03270	277.037	410.873	305.393	282.323	419.093	309.173	164.723	312.58	GO:0002181;GO:0006412;GO:0015934;GO:0005840;GO:0022625;GO:1990904;GO:0042788;GO:0003735;GO:0003723;GO:000372	map03010	Ribosomal_L2_C;Ribosomal_L2	Ribosomal Proteins L2, C-terminal domain;Ribosomal Proteins L2, RNA binding domain
BolK_1g03280	6.37	10.53	5.65333	1.21333	4.22333	19.9633	0.693333	2.99667	------	------	FPP	Filament-like plant protein, long coiled-coil
BolK_1g03290	22.6967	13.5367	16.8133	13.3267	14.28	11.55	36.74	19.78	GO:0009639;GO:000995	------	------	------
BolK_1g03300	0	0.056667	0.043333	0	0.046667	0.043333	0.113333	0.366667	GO:0006402;GO:0032259;GO:0008168;GO:0032451;GO:000372	------	2OG-FeII_Oxy_2	2OG-F
BolK_1g03310	0	0	0	0	0	0	0	0	GO:0006402;GO:0032451;GO:000372	------	------	------
BolK_1g03320	4.95667	6.12	6.43333	7.15667	5.87667	4.42333	5.94	3.03333	GO:0016310;GO:0000812;GO:0070461;GO:0106310;GO:0016301;GO:000467	------	Tra1_ring;Tra1_central;FAT;PI3_PI4_kinase;FATC	Tra1 HEAT repeat ring region;Tra1 HEAT repeat central region;FAT domain;Phosphatidylinositol 3- and 4-kinase;FATC domain
BolK_1g03330	0	0	0	0	0	0	0	0	GO:0055072;GO:0005634;GO:0003700;GO:004698	------	------	------
BolK_1g03340	0.763333	0.27	0.583333	0.61	0.216667	0.51	1.75	2.49	GO:0055072;GO:0005634;GO:0003700;GO:004698	------	HLH;CASP_C	Helix-loop-helix DNA-binding domain;CASP C terminal
BolK_1g03350	27.9767	23.87	14.96	19.6933	21.72	14.0333	26.35	16.2	GO:0006281;GO:0004518;GO:0004519;GO:0016829;GO:0008270;GO:000367	map03410	Exo_endo_phos;zf-GRF	Endonuclease/Exonuclease/phosphatase family;GRF zinc finger
BolK_1g03360	24.41	3.89	25.11	118.207	9.35	16.09	44.4333	23.56	GO:0005634;GO:000950	------	DnaJ	DnaJ domain
BolK_1g03370	36.5433	91.19	105.837	111.79	102.09	155.647	101.807	98.5067	------	------	Thaumatin;Glyco_hydro_64	Thaumatin family;Beta-1,3-glucanase
BolK_1g03380	9.99667	16.8967	18.01	15.69	14.9533	13.8	23.52	10.1967	GO:0010928;GO:0009737;GO:0009630;GO:0080147;GO:2000070;GO:2000280;GO:1901000;GO:0009733;GO:0009787;GO:0009651;GO:0009409;GO:0009408;GO:0002239;GO:1902074;GO:0005634;GO:0005737;GO:001802	map00310	Methyltransf_16;MTS;Methyltransf_25;Methyltransf_23;PrmA;Methyltransf_12;Cons_hypoth95;Methyltransf_31	Lysine methyltransferase;Methyltransferase small domain;Methyltransferase domain;Methyltransferase domain;Ribosomal protein L11 methyltransferase;Methyltransferase domain;Conserved hypothetical protein 95;Methyltransferase domain
BolK_1g03390	22.14	25.69	26.9633	37.1633	28.7567	23.1333	33.9167	25.6667	------	------	------	------
BolK_1g03400	1.54	1.07667	1.32333	0.77	1.06333	1.71	4.76	6.69	GO:0000302;GO:0042744;GO:0034599;GO:0005778;GO:0016021;GO:0005886;GO:0005777;GO:0005739;GO:0009507;GO:0020037;GO:0016688;GO:0046872;GO:000460	map00480;map00053	peroxidase	Peroxidase
BolK_1g03410	0.163333	0.006667	0.02	0.046667	0.123333	0.04	0	0.053333	GO:0007015;GO:0032956;GO:0007163;GO:0030865;GO:0008360;GO:0007264;GO:0005737;GO:0042995;GO:0031410;GO:0005634;GO:0005856;GO:0005938;GO:0005886;GO:0110165;GO:0003924;GO:0019901;GO:000552	map04145	Ras;Roc;Arf	Ras family;Ras of Complex, Roc, domain of DAPkinase;ADP-ribosylation factor family
BolK_1g03420	1.53	3.33	4.28667	5.08	2.77	3.63333	6.30333	1.52667	GO:001687	------	------	------
BolK_1g03430	0.113333	0.086667	0.036667	0.123333	0.16	0.146667	0.593333	0.233333	GO:0003964;GO:0046872;GO:0004523;GO:000367	------	zf-RVT;RVT_3	zinc-binding in reverse transcriptase;Reverse transcriptase-like
BolK_1g03440	2.40667	6.04333	2.95	1.03	1.43333	3.03	1.43	2.57333	GO:001602	------	------	------
BolK_1g03450	0	0	0	0	0	0	0	0	------	------	------	------
BolK_1g03460	0	0	0	0	0	0	0	0.236667	------	------	------	------
BolK_1g03470	3.76667	82.21	133.08	24.6833	21.5833	8.33	4.32333	0.25	GO:0045893;GO:0005634;GO:000370	map04075	bZIP_1	bZIP transcription factor
BolK_1g03480	8.38	6.57333	8.43	9.18333	7.60667	6.41667	10.6833	5.09333	GO:000372	------	La	La domain
BolK_1g03490	23.1	16.5967	11.92	7.09667	16.01	21.3033	10.5433	20.46	GO:0006508;GO:000419	------	TAXi_N;Asp;TAXi_C	Xylanase inhibitor N-terminal;Eukaryotic aspartyl protease;Xylanase inhibitor C-terminal
BolK_1g03500	0.986667	1.11333	0.93	0.48	1.59	0.976667	0.6	0	------	------	------	------
BolK_1g03510	25.72	25.43	38.39	34.05	22.1	28.35	39.8667	24.1033	GO:0003924;GO:000552	------	Ras;Roc;Arf;MMR_HSR1;GTP_EFTU	Ras family;Ras of Complex, Roc, domain of DAPkinase;ADP-ribosylation factor family;50S ribosome-binding GTPase;Elongation factor Tu GTP binding domain
BolK_1g03520	16.9767	35.7333	24.4067	16.0833	31.74	18.6633	8.75	18.0333	GO:000372	------	PPR_2;PPR_3;PPR;PPR_long;PPR_1	PPR repeat family;Pentatricopeptide repeat domain;PPR repeat;Pentacotripeptide-repeat region of PRORP;PPR repeat
BolK_1g03530	21.6133	22.8267	26.2167	20.3133	18.9333	32.1167	24.8167	17.45	GO:0009535;GO:0016021;GO:004687	------	zf-RING_2;zf-RING_11;Gly-zipper_YMGG;zf-rbx1;zf-C3HC4_2;zf-ANAPC11;Gly-zipper_OmpA;Gly-zipper_Omp;zf-RING_UBOX;zf-C3HC4;zf-RING_5	Ring finger domain;RING-like zinc finger;YMGG-like Gly-zipper;RING-H2 zinc finger domain;Zinc finger, C3HC4 type;Anaphase-promoting complex subunit 11 RING-H2 finger;Glycine-zipper domain;Glycine zipper;RING-type zinc-finger;Zinc finger, C3HC4 type;zinc-RING finger domain
BolK_1g03540	52.3633	61.1967	43.9033	45.5167	49.0033	57.2333	79.9167	52.02	GO:0043436;GO:0047780;GO:0003994;GO:0046872;GO:005153	map00020;map00630	Aconitase;Aconitase_C	Aconitase family;Aconitase C-terminal domain
BolK_1g03550	0	0	0	0.023333	0	0.48	0	0.01	GO:0005789;GO:0031418;GO:0005506;GO:0016705;GO:005121	map00330	2OG-FeII_Oxy_3;2OG-FeII_Oxy;Retrotran_gag_2	2OG-F;2OG-F;gag-polypeptide of LTR copia-type
BolK_1g03560	0	0	0	0	0	0.02	0	0	GO:0016021;GO:0005789;GO:0031418;GO:0051213;GO:0016705;GO:000550	map00330	2OG-FeII_Oxy_3;2OG-FeII_Oxy	2OG-F;2OG-F
BolK_1g03570	0.316667	0.59	1.04333	1.41	4.99333	0.043333	0.033333	0.02	GO:0043436;GO:0006366;GO:0005634;GO:0000428;GO:0003677;GO:0003723;GO:0051536;GO:0003899;GO:0046872;GO:001683	map03020	RNA_pol_Rpb1_1;RNA_pol_Rpb1_5;RNA_pol_Rpb1_2;RNA_pol_Rpb1_6;RNA_pol_Rpb1_7;RNA_pol_Rpb1_3;RNA_pol_Rpb1_4;RNA_pol_Rpb1_R	RNA polymerase Rpb1, domain 1;RNA polymerase Rpb1, domain 5;RNA polymerase Rpb1, domain 2;RNA polymerase Rpb1, domain 6;RNA polymerase Rpb1, domain 7;RNA polymerase Rpb1, domain 3;RNA polymerase Rpb1, domain 4;RNA polymerase Rpb1 C-terminal repeat
BolK_1g03580	35.0633	43.03	37.4833	35.93	49.67	30.35	23.6767	26.5233	GO:0006366;GO:0043436;GO:0000428;GO:0005634;GO:0051536;GO:0003723;GO:0003677;GO:0003899;GO:0046872;GO:001683	map03040	RRM_1	RNA recognition motif.
BolK_1g03590	2.86667	0.013333	0	13.9033	10.4933	0.036667	3.65333	3.51333	GO:0007568;GO:0006979;GO:0009753;GO:0009611;GO:000950	------	Rhodanese	Rhodanese-like domain
BolK_1g03600	24.05	54.2867	26.8133	51.0833	29.9967	35.2133	59.87	25.43	GO:0016021;GO:0048038;GO:001649	------	VKOR	Vitamin K epoxide reductase family
BolK_1g03610	15.27	118.273	41.74	86.3633	41.2433	34.66	33.3067	10.5833	------	------	CRAL_TRIO_2	Divergent CRAL/TRIO domain
BolK_1g03620	61.3633	71.8367	48.18	51.4933	41.32	68.11	26.6233	27.85	GO:0015031;GO:0008104;GO:000573	------	Ist1	Regulator of Vps4 activity in the MVB pathway
BolK_1g03630	0	0	0	0	0	0	0	0	GO:0048367;GO:004836	------	BPS1	Protein BPS1
BolK_1g03640	0	0	0	0	0	0	0	0	GO:0048367;GO:004836	------	------	------
BolK_1g03650	0	0	0	0	0	0	0	0	GO:004823	------	zf-C2H2_6	C2H2-type zinc finger
BolK_1g03660	0.24	0	3.09	2.50333	1.76	0.423333	0.186667	0	GO:0048367;GO:004836	------	BPS1	Protein BPS1
BolK_1g03670	0	0	0.59	0.573333	0.33	0	0	0	GO:0048367;GO:004836	------	BPS1	Protein BPS1
BolK_1g03680	0	0	0	0	0	0	0	0	GO:0009723;GO:0045892;GO:000372	------	zf-C2H2_6	C2H2-type zinc finger
BolK_1g03690	0.116667	0.283333	0.336667	7.7	0.266667	0.11	1.39333	0.14	GO:0009838;GO:0006468;GO:0005886;GO:0004674;GO:000552	------	PK_Tyr_Ser-Thr;Pkinase	Protein tyrosine and serine/threonine kinase;Protein kinase domain
BolK_1g03700	4.38333	6.26333	5.38	4.41333	4.26667	1.49333	0.853333	1.09667	GO:0005634;GO:000370	------	RWP-RK	RWP-RK domain
BolK_1g03710	0	0	0	1.40667	0.226667	0	0	0	GO:0005634;GO:0000785;GO:0030527;GO:0003682;GO:000367	------	------	------
BolK_1g03720	160.2	261.703	373.107	350.8	366.61	103.937	98.6367	125.7	GO:0005634;GO:0000785;GO:0030527;GO:0003682;GO:000367	------	HMG_box;HMG_box_2	HMG;HMG-box domain
BolK_1g03730	26.49	15.5667	17.8067	32.4167	31.87	22.6867	41.3167	28.8967	GO:0005634;GO:0003700;GO:0000976;GO:000367	------	Homeodomain	Homeodomain
BolK_1g03740	8.05667	9.48667	10.53	14.3933	11.2133	9.17333	14.51	9.26667	GO:0009793;GO:0070897;GO:0006352;GO:0009846;GO:0005634;GO:0097550;GO:0070063;GO:0001093;GO:0017025;GO:0003690;GO:0046872;GO:004280	------	TF_Zn_Ribbon	TFIIB zinc-binding
BolK_1g03750	2.77667	3.26	3.37667	1.70333	3.67	3.34333	5.44667	3.76333	GO:0006506;GO:0016021;GO:000050	map00563	PIG-H	GPI-GlcNAc transferase complex, PIG-H component
BolK_1g03760	2.19333	3.61	6.04	3.48333	3.28667	7.44667	6.28667	7.26667	------	------	------	------
BolK_1g03770	10.4667	15.9033	19.77	18.7867	20.0733	17.65	20.32	17.7467	GO:0006468;GO:0004674;GO:0005524;GO:000467	------	Pkinase;PK_Tyr_Ser-Thr	Protein kinase domain;Protein tyrosine and serine/threonine kinase
BolK_1g03780	4.27333	3.89333	6.16333	8.08667	5.68	4.9	6.26333	6.61	GO:0006513;GO:0016021;GO:006163	------	zf-RING_2;zf-RING_11;zf-C3HC4_2;zf-rbx1;zf-C3HC4;zf-RING_UBOX;zf-ANAPC11;zf-RING_5;Prok-RING_1;zf-C3HC4_3;zf-RING_16	Ring finger domain;RING-like zinc finger;Zinc finger, C3HC4 type;RING-H2 zinc finger domain;Zinc finger, C3HC4 type;RING-type zinc-finger;Anaphase-promoting complex subunit 11 RING-H2 finger;zinc-RING finger domain;Prokaryotic RING finger family 1;Zinc finger, C3HC4 type;RING/Ubox like zinc-binding domain
BolK_1g03790	14.3	6.95	4.94667	16.1733	10.47	10.14	41.7667	33.7733	------	------	LRR_8;LRR_4;LRR_9	Leucine rich repeat;Leucine Rich repeats;Leucine-rich repeat
BolK_1g03800	71.0033	56.8967	71	104.747	76.6033	67.4767	135.603	98.0433	GO:0006457;GO:0070417;GO:0042742;GO:0010228;GO:0045036;GO:0005634;GO:003135	------	Ank_4;Ank_2;Ank;Ank_5;STI1;Ank_3	Ankyrin repeats;Ankyrin repeats;Ankyrin repeat;Ankyrin repeats;STI1 domain;Ankyrin repeat
BolK_1g03810	6.73667	2.51333	3.90333	6.79333	4.76333	3.14667	12.2967	5.72	GO:0009535;GO:0016021;GO:000524	------	Voltage_CLC;CBS	Voltage gated chloride channel;CBS domain
BolK_1g03820	1.12667	0.34	0	0	5.12	0	0	0	GO:0080110;GO:0048316;GO:000578	------	Epimerase;GDP_Man_Dehyd;NAD_binding_10;NmrA;NAD_binding_4;3Beta_HSD	NAD dependent epimerase/dehydratase family;GDP-mannose 4,6 dehydratase;NA;NmrA-like family;Male sterility protein;3-beta hydroxysteroid dehydrogenase/isomerase family
BolK_1g03830	0	0	0.016667	0	0	0	0.013333	0.07	------	------	F-box;F-box-like;LRR_2	F-box domain;F-box-like;Leucine Rich Repeat
BolK_1g03840	32.24	47.3267	31.0833	14.78	32.8267	44.64	26.44	33.43	GO:0006886;GO:0030121;GO:0016021;GO:003561	------	Clat_adaptor_s	Clathrin adaptor complex small chain
BolK_1g03850	0.11	0.203333	0.14	0.183333	0.313333	0.096667	0.223333	0.273333	GO:0009938;GO:0005634;GO:0003700;GO:0003680;GO:004362	------	PCC	Plants and Prokaryotes Conserved
BolK_1g03860	0.073333	0.44	0.57	1.27	0.386667	0.236667	0.48	0.443333	GO:0015031;GO:0032012;GO:0005829;GO:0016020;GO:0032588;GO:000508	map04144	Sec7;Sec7_N;DUF1981;DCB;BIG2_C;Mon2_C	Sec7 domain;Guanine nucleotide exchange factor in Golgi transport N-terminal;Domain of unknown function;Dimerisation and cyclophilin-binding domain of Mon2;BIG2 C-terminal domain;C-terminal region of Mon2 protein
BolK_1g03870	12.5533	8.30333	9.40333	2.35667	9.63	18.3467	5.23667	16.6033	GO:0006364;GO:0006508;GO:0016021;GO:0000139;GO:0015165;GO:000823	------	Nuc_sug_transp;WD40;Inhibitor_I29;ANAPC4_WD40;UAA;Nup160;EamA	Nucleotide-sugar transporter;WD domain, G-beta repeat;Cathepsin propeptide inhibitor domain;Anaphase-promoting complex subunit 4 WD40 domain;UAA transporter family;Nucleoporin Nup120/160;EamA-like transporter family
BolK_1g03880	30.29	59.2133	67.0967	49.9	56.36	52.9933	60.52	50.94	GO:0015937;GO:0004594;GO:000552	------	ARMT1-like_dom	Damage-control phosphatase ARMT1-like domain
BolK_1g03890	19.3467	21.3033	16.2133	53.68	14.1233	27.1533	52.28	49.8167	------	------	------	------
BolK_1g03900	48.9433	66.36	90.9367	313.393	72.6433	110.56	118.507	63.0533	GO:0006468;GO:0018105;GO:0046777;GO:0035556;GO:0106310;GO:0005737;GO:0005829;GO:0016020;GO:0005886;GO:0005634;GO:0004683;GO:0009931;GO:0005509;GO:0004672;GO:0005524;GO:000551	map04626	Pkinase;EF-hand_1;EF-hand_7;EF-hand_6;EF-hand_5;PK_Tyr_Ser-Thr;EF-hand_8;EF-hand_4;EF-hand_9;DUF5580;Kdo;tRNA_synt_1c_R1	Protein kinase domain;EF hand;EF-hand domain pair;EF-hand domain;EF hand;Protein tyrosine and serine/threonine kinase;EF-hand domain pair;Cytoskeletal-regulatory complex EF hand;EF-hand domain;Family of unknown function;Lipopolysaccharide kinase;Glutaminyl-tRNA synthetase, non-specific RNA binding region part 1
BolK_1g03910	20.75	29.2333	44.2667	170.11	41.0933	52.4233	111.453	41.2167	GO:0008643;GO:0055085;GO:0005794;GO:0000325;GO:0016021;GO:0016020;GO:0005886;GO:002285	------	Sugar_tr;MFS_1	Sugar;Major Facilitator Superfamily
BolK_1g03920	7.82	6.79667	9.82667	8.09333	2.51667	9.45333	10.1367	4.93	GO:0016021;GO:001527	------	ANF_receptor;Lig_chan;SBP_bac_3;Peripla_BP_6;Lig_chan-Glu_bd	Receptor family ligand binding region;Ligand-gated ion channel;Bacterial extracellular solute-binding proteins, family 3;Periplasmic binding protein;Ligated ion channel L-glutamate- and glycine-binding site
BolK_1g03930	4.07333	2.96333	4.61	6.63	2.78	3.53333	5.71	3.04667	GO:0005634;GO:003159	map04141	ubiquitin;UBA;Rad60-SLD	Ubiquitin family;UBA/TS-N domain;Ubiquitin-2 like Rad60 SUMO-like
BolK_1g03940	0	0	0	0	0	0	0	0.04	GO:0005634;GO:003159	------	zf-C2H2_6;zf-C2H2_4	C2H2-type zinc finger;C2H2-type zinc finger
BolK_1g03950	1.81	0.436667	1.28	0.44	0.506667	0.336667	2.35667	1.77667	GO:000370	------	RWP-RK;PB1	RWP-RK domain;PB1 domain
BolK_1g03960	29.8267	46.87	34.8967	33.32	39.7767	39.8233	33.5	40.1767	GO:0006099;GO:0019752;GO:0006102;GO:000444	map00020	Iso_dh	Isocitrate/isopropylmalate dehydrogenase
BolK_1g03970	16.3067	14.2333	16.1767	10.4967	14.1233	20.7533	23.5633	18.1133	GO:0006633;GO:0010152;GO:0019915;GO:0019432;GO:0006072;GO:0010344;GO:0005783;GO:0016021;GO:0004366;GO:0008374;GO:004362	map00564;map00561	Acyltransferase	Acyltransferase
BolK_1g03980	13.1433	6.39333	7.24333	10.0933	6.64	9.84667	28.6433	11.6367	GO:000042	------	DUF632;DUF630	Protein of unknown function;Protein of unknown function
BolK_1g03990	16.4033	24.3033	32.4367	43.2	15.8867	20.3967	35.3333	18.75	GO:0006468;GO:0009742;GO:0005886;GO:0005524;GO:000467	map04075	PK_Tyr_Ser-Thr;Pkinase	Protein tyrosine and serine/threonine kinase;Protein kinase domain
BolK_1g04000	0	0.133333	0	0.053333	0.036667	0.84	0.073333	0.133333	GO:0009826;GO:0010031;GO:0010005;GO:000801	------	------	------
BolK_1g04010	33.44	39.3533	21.8933	15.19	35.16	23.3833	20.2867	40.6333	GO:0019441;GO:0048364;GO:0048367;GO:0005794;GO:0005783;GO:0099503;GO:0005576;GO:0005886;GO:000406	------	Cyclase	Putative cyclase
BolK_1g04020	0.976667	0.323333	0.24	0.126667	0.92	0.533333	0.396667	1.41667	GO:0009691;GO:0005829;GO:0005634;GO:0016787;GO:0016799;GO:010268	------	Lysine_decarbox;LDcluster4	Possible lysine decarboxylase;SLOG cluster4 family
BolK_1g04030	1.30333	2.79	8.82	141.93	5.46	2.19333	5.06	1.77333	GO:0003333;GO:0006865;GO:0016020;GO:0016021;GO:001517	------	Aa_trans	Transmembrane amino acid transporter protein
BolK_1g04040	12.4433	10.0967	10.54	10.82	10.3033	11.0467	13.94	14.8367	GO:0005737;GO:008000	------	WD40;NBCH_WD40	WD domain, G-beta repeat;Neurobeachin beta propeller domain
BolK_1g04050	1.92333	1.63	1.65667	1.38667	2.18	1.29	1.68667	1.58667	GO:000827	------	PPR_2;PPR;DYW_deaminase;PPR_3;E_motif	PPR repeat family;PPR repeat;DYW family of nucleic acid deaminases;Pentatricopeptide repeat domain;E motif
BolK_1g04060	0.586667	0.943333	5.80667	31.8667	2.47667	0.853333	2.06667	0.513333	------	------	PEARLI-4	Arabidopsis phospholipase-like protein
BolK_1g04070	311.527	307.917	246.863	191.95	183.727	307.637	248.103	275.593	GO:0016021;GO:0015250;GO:0015267;GO:000372	------	MIP	Major intrinsic protein
BolK_1g04080	0.28	0	0	0	0.13	0	0.13	0.053333	GO:0042744;GO:0006979;GO:0046872;GO:0020037;GO:000409	map00630;map04016;map00380;map04146	Catalase	Catalase
BolK_1g04090	0.11	0	0	0.043333	0.083333	0	0.116667	0.316667	GO:0042542;GO:0042744;GO:0006979;GO:0005737;GO:0005886;GO:0005777;GO:0020037;GO:0004096;GO:004687	map00630;map04016;map00380;map04146	Catalase;Catalase-rel	Catalase;Catalase-related immune-responsive
BolK_1g04100	30.47	20.2167	23.74	30.6667	35.0433	23.18	27.46	27.3133	GO:001602	------	DsbD_2	Cytochrome C biogenesis protein transmembrane region
BolK_1g04110	3.21333	6.60667	2.05333	4.64	4.75333	3.71333	5.05667	2.53333	GO:0046872;GO:000484	------	zf-C3HC4_3	Zinc finger, C3HC4 type
BolK_1g04120	0.12	0	0.063333	0	0.153333	0	0.09	1.84	GO:0050896;GO:0016020;GO:0009506;GO:004687	------	HMA	Heavy-metal-associated domain
BolK_1g04130	0	0	0	0	0	0	0	0	GO:0005634;GO:0031010;GO:008000	------	------	------
BolK_1g04140	5.65667	2.88	4.06333	4.68667	5.20333	2.45333	6.84333	4.14	GO:000370	------	bZIP_2;bZIP_1	Basic region leucine zipper;bZIP transcription factor
BolK_1g04150	0	0	0.03	0	0.043333	0	0.016667	0	GO:0006468;GO:0005524;GO:000467	------	Pkinase;PK_Tyr_Ser-Thr	Protein kinase domain;Protein tyrosine and serine/threonine kinase
BolK_1g04160	83.4	105.28	118.723	65.0767	80.5467	69.79	23.7167	29.6	GO:0010928;GO:0007163;GO:0007264;GO:0009734;GO:0048767;GO:0048766;GO:0008360;GO:0032956;GO:0007015;GO:0030865;GO:0009958;GO:0005886;GO:0030427;GO:0005737;GO:0031410;GO:0005634;GO:0110165;GO:0005856;GO:0005938;GO:0042995;GO:0005730;GO:0005819;GO:0005525;GO:0003924;GO:0019901;GO:001900	map04145	Ras;Roc	Ras family;Ras of Complex, Roc, domain of DAPkinase
BolK_1g04170	0	0	0	0.026667	0	0	0	0	GO:0005975;GO:0048046;GO:0004565;GO:003024	------	Glyco_hydro_35;GHD;Gal_Lectin;BetaGal_dom4_5;Glyco_hydro_42;Glyco_hydro_2_N	Glycosyl hydrolases family 35;Beta-sandwich domain in beta galactosidase;Galactose binding lectin domain;Beta-galactosidase jelly roll domain;Beta-galactosidase;Glycosyl hydrolases family 2, sugar binding domain
BolK_1g04180	19.6633	3.51333	15.19	115.113	21.4133	6.13	29.3633	16.4533	GO:000097	------	Myb_DNA-binding;Myb_DNA-bind_6	Myb-like DNA-binding domain;Myb-like DNA-binding domain
BolK_1g04190	2.30667	0.196667	0.443333	12.5167	1	0.353333	40.0133	25.67	GO:0030041;GO:0030042;GO:0051017;GO:0015629;GO:000377	------	Cofilin_ADF	Cofilin/tropomyosin-type actin-binding protein
BolK_1g04200	69.53	82.66	70.8733	51.75	70.9667	67.8133	57.9667	81.45	GO:0000413;GO:0006457;GO:000375	------	Pro_isomerase	Cyclophilin type peptidyl-prolyl cis-trans isomerase/CLD
BolK_1g04210	2.88	0.38	6.41333	7.71	4.36667	2.35667	8.92333	24.7433	GO:001602	------	Nodulin-like	Nodulin-like
BolK_1g04220	0.14	0.02	0	0	0.03	0.02	0.01	0.243333	GO:0009860;GO:0030036;GO:0007166;GO:0005737;GO:0005634;GO:009040	------	Arm;Adaptin_N	Armadillo/beta-catenin-like repeat;Adaptin N terminal region
BolK_1g04230	0	0	0	0	0	0	0	0	GO:0006633;GO:0009317;GO:0009507;GO:0017172;GO:0016702;GO:0003989;GO:004687	------	Biotin_lipoyl;PCO_ADO	Biotin-requiring enzyme;PCO_ADO
BolK_1g04240	12.7833	21.3367	26.3567	43.12	31.9833	22.3567	24.5567	18.19	GO:0016787;GO:0003724;GO:0003676;GO:000552	------	Helicase_C;DEAD;ResIII	Helicase conserved C-terminal domain;DEAD/DEAH box helicase;Type III restriction enzyme, res subunit
BolK_1g04250	4.18	5.74333	5.87333	12.8767	7.64	2.86	5.30333	3.01333	GO:0042554;GO:0000302;GO:0009414;GO:0006145;GO:0046110;GO:0005886;GO:0051537;GO:0004854;GO:0005506;GO:0071949;GO:001649	map04146;map01232;map00230;map00232	MoCoBD_2;MoCoBD_1;FAD_binding_5;Fer2_2;Ald_Xan_dh_C;CO_deh_flav_C;Fer2	Molybdopterin cofactor-binding domain;Molybdopterin cofactor-binding domain;FAD binding domain in molybdopterin dehydrogenase;[2Fe-2S] binding domain;Aldehyde oxidase and xanthine dehydrogenase, a/b hammerhead domain;CO dehydrogenase flavoprotein C-terminal domain;2Fe-2S iron-sulfur cluster binding domain
BolK_1g04260	0	0	0	0	0	0	0	0	------	map00360;map00330;map00380	------	------
BolK_1g04270	0	0	0	0	0	0	0	0	------	map00360;map00330;map00380	Amidase	Amidase
BolK_1g04280	707.587	950.56	677.62	591.93	1255.9	669.903	493.893	1008.48	GO:0000413;GO:0006457;GO:000375	------	Pro_isomerase	Cyclophilin type peptidyl-prolyl cis-trans isomerase/CLD
BolK_1g04290	5.12333	19.21	33.8367	29.5667	28.6333	16.3667	15.6767	12.0967	GO:0005987;GO:0033926;GO:000457	------	Glyco_hydro_100;GDE_C	Alkaline and neutral invertase;Amylo-alpha-1,6-glucosidase
BolK_1g04300	0.04	0.226667	0.076667	0.203333	1.06667	0.056667	0.1	0.05	GO:0080110;GO:0030639;GO:0009058;GO:0005783;GO:0090439;GO:001674	------	Chal_sti_synt_N;Chal_sti_synt_C;ACP_syn_III;ACP_syn_III_C	Chalcone and stilbene synthases, N-terminal domain;Chalcone and stilbene synthases, C-terminal domain;3-Oxoacyl-[acyl-carrier-protein;3-Oxoacyl-[acyl-carrier-protein
BolK_1g04310	6.89	1.74	3.58	6.70333	7.2	2.10667	14.6	15.8167	GO:0048255;GO:001602	------	PPR;PPR_2;PPR_3;PPR_1;PPR_long	PPR repeat;PPR repeat family;Pentatricopeptide repeat domain;PPR repeat;Pentacotripeptide-repeat region of PRORP
BolK_1g04320	0.186667	0	0	0.073333	0.056667	0.113333	0	0	GO:0009733;GO:001602	map04075	Auxin_inducible	Auxin responsive protein
BolK_1g04330	0	0	0	0	0	0	0	0	GO:1990904;GO:0005840;GO:001984	map03008	Ribosomal_S4;S4	Ribosomal protein S4/S9 N-terminal domain;S4 domain
BolK_1g04340	1.03333	0.276667	0.046667	0.09	0.21	0.04	0.263333	6.54667	GO:0009733;GO:0009734;GO:0009741;GO:000588	map04075	Auxin_inducible	Auxin responsive protein
BolK_1g04350	6.16667	8.42333	6.10667	3.07667	9.36	5.23333	5.25	12.2667	GO:000973	map04075	Auxin_inducible	Auxin responsive protein
BolK_1g04360	3.94667	4.07333	9.31333	17.55	10.3667	5.50667	20.5533	12.9333	GO:0009113;GO:0006189;GO:0006364;GO:0005774;GO:0033179;GO:0016021;GO:0004044;GO:0051536;GO:0046961;GO:004687	map00250;map00230	GATase_7;GATase_6;Pribosyltran;GATase_4	Glutamine amidotransferase domain;Glutamine amidotransferase domain;Phosphoribosyl transferase domain;Glutamine amidotransferases class-II
BolK_1g04370	22.3367	9.41667	16.83	16.09	18.58	8.82333	15.5067	24.7067	GO:0009113;GO:0006189;GO:0006364;GO:0005774;GO:0033179;GO:0016021;GO:0004044;GO:0051536;GO:004696	------	RBFA	Ribosome-binding factor A
BolK_1g04380	208.3	143.773	105.007	136.843	162.677	136.967	151.53	287.76	GO:0009113;GO:0006189;GO:0006364;GO:0005773;GO:0000325;GO:0005774;GO:0033179;GO:0005886;GO:0016021;GO:0004044;GO:0051536;GO:004696	map04145;map00190	ATP-synt_C	ATP synthase subunit C
BolK_1g04390	0	0	0	0	0	0	0	0	GO:0006468;GO:0004707;GO:000552	------	------	------
BolK_1g04400	0	0	0	0	0	0	0	0	------	------	------	------
BolK_1g04410	0.19	0.026667	0.01	0.01	0.056667	0.056667	0.09	0.07	GO:0006527;GO:0008295;GO:000879	map00330	Orn_Arg_deC_N	Pyridoxal-dependent decarboxylase, pyridoxal binding domain
BolK_1g04420	0.05	0	0	0	0	0	0	0	------	------	DUF2730	Protein of unknown function
BolK_1g04430	11.0233	0.436667	0.09	0.033333	0.216667	0.176667	0.376667	1.36667	GO:0006527;GO:0008295;GO:000879	map00330	Orn_Arg_deC_N	Pyridoxal-dependent decarboxylase, pyridoxal binding domain
BolK_1g04440	0.743333	0.713333	0.71	0.256667	1.91667	0.873333	0.73	0.866667	GO:0005975;GO:0006120;GO:0005743;GO:0070469;GO:004527	map00190	------	------
BolK_1g04450	1.61	0.32	1.01333	3.04	1.19333	1.13667	7.11667	1.7	GO:0045893;GO:0005634;GO:0043565;GO:000827	------	GATA	GATA zinc finger
BolK_1g04460	201.2	258.087	230.26	185.907	330.297	211.66	124.967	231.783	GO:0006412;GO:0005737;GO:0005840;GO:1990904;GO:0022627;GO:000373	map03010	Ribosomal_S3Ae	Ribosomal S3Ae family
BolK_1g04470	15.2767	19.19	17.84	13.8067	14.5067	18.4367	18.71	16.0833	GO:1903527;GO:0009920;GO:0072583;GO:0000421;GO:0005768;GO:0005829;GO:0005770;GO:0005886;GO:0030136;GO:0009504;GO:0005634;GO:0032266;GO:0005546;GO:0005547;GO:0043325;GO:004313	------	SH3_9;SH3_1;SH3_2	Variant SH3 domain;SH3 domain;Variant SH3 domain
BolK_1g04480	19.74	0.4	8.47667	64.4933	13.2133	3.91667	68.68	24.1567	GO:0008610;GO:0016021;GO:0051996;GO:000431	map00909;map00100	SQS_PSY	Squalene/phytoene synthase
BolK_1g04490	14.6133	19.2	18.21	12.4467	18.63	16.4367	8.27333	14.8933	GO:0008610;GO:0005789;GO:0016021;GO:0051996;GO:000431	map00909;map00100	SQS_PSY	Squalene/phytoene synthase
BolK_1g04500	41.35	15.2167	30.6133	50.6567	26.5367	20.3833	52.9133	18.2533	------	------	------	------
BolK_1g04510	133.13	75.42	87.8267	78.5833	117.737	108.477	90.6467	161.05	GO:0009793;GO:0006412;GO:0005840;GO:1990904;GO:0009507;GO:0003735;GO:0019904;GO:000372	map03010	Ribosomal_S16	Ribosomal protein S16
BolK_1g04520	0	0	0	0	0.02	0.036667	0.19	0.273333	GO:0010447;GO:2000067;GO:0009860;GO:0055072;GO:0010039;GO:004822	------	------	------
BolK_1g04530	171.783	137.173	171.787	112.82	112.577	170.913	270.6	125.96	GO:0045893;GO:0005634;GO:0003700;GO:000097	------	bZIP_1;bZIP_2	bZIP transcription factor;Basic region leucine zipper
BolK_1g04540	0	0	0	0	0	0	0	0	GO:0006508;GO:000823	------	------	------
BolK_1g04550	0	0	0	6.93333	1.49	1.27333	4.69333	0.566667	GO:0006508;GO:000823	------	------	------
BolK_1g04560	0	0.19	0.01	0	0.01	0	0.03	0.02	GO:001602	------	CRAL_TRIO;CRAL_TRIO_N;CRAL_TRIO_2	CRAL/TRIO domain;CRAL/TRIO, N-terminal domain;Divergent CRAL/TRIO domain
BolK_1g04570	18.1133	17.3633	20.4767	16.6333	21.8133	18.4833	14.1867	16.1333	GO:0006231;GO:0006730;GO:0032259;GO:0046654;GO:0005739;GO:0004799;GO:000414	map00240;map01232;map00670;map00790;map01240	Thymidylat_synt;DHFR_1	Thymidylate synthase;Dihydrofolate reductase
BolK_1g04580	3.70667	0.413333	2.96667	1.03	3.10333	3.95667	1.19667	2.87333	GO:001602	------	DUF4408	Domain of unknown function
BolK_1g04590	10.9533	11.0433	8.81667	6.58667	16.6967	9.36667	7.59333	21.9467	GO:1900057;GO:0033194;GO:001649	------	NmrA;NAD_binding_10;Epimerase;GDP_Man_Dehyd;Semialdhyde_dh	NmrA-like family;NA;NAD dependent epimerase/dehydratase family;GDP-mannose 4,6 dehydratase;Semialdehyde dehydrogenase, NAD binding domain
BolK_1g04600	0	0	0	0	0	0.063333	0	0	GO:001602	------	------	------
BolK_1g04610	0	0	0	0	0	0	0	0	GO:001602	------	------	------
BolK_1g04620	4.51	0.136667	0.61	0.32	0.823333	1.84667	4.37	0.663333	GO:0006355;GO:0005634;GO:004698	------	HLH	Helix-loop-helix DNA-binding domain
BolK_1g04630	0	0	0	0	0	0	0	0	GO:0042538;GO:0006990;GO:0045893;GO:0005783;GO:0016021;GO:0005789;GO:0005634;GO:0003700;GO:000097	------	------	------
BolK_1g04640	22.5033	32.85	26.8533	14.9	17.7333	26.6167	11.3967	13.4433	GO:0006468;GO:0016021;GO:0004674;GO:000552	------	Pkinase;PK_Tyr_Ser-Thr	Protein kinase domain;Protein tyrosine and serine/threonine kinase
BolK_1g04650	68.32	59.99	108.713	245.007	73.7933	66.5433	114.68	96.7833	GO:0005975;GO:0007010;GO:0003779;GO:004297	------	CAP_C;WD40;ANAPC4_WD40;NBCH_WD40;CAP_N;TBCC	Adenylate cyclase associated;WD domain, G-beta repeat;Anaphase-promoting complex subunit 4 WD40 domain;Neurobeachin beta propeller domain;Adenylate cyclase associated;Tubulin binding cofactor C
BolK_1g04660	66.4467	84.56	68.2233	51.9233	68.57	72.7433	52.3933	75.4567	GO:0006886;GO:0016192;GO:0000139;GO:0030126;GO:000519	------	Adaptin_N;COP-gamma_platf;Coatomer_g_Cpla;HEAT_2;Cnd1	Adaptin N terminal region;Coatomer gamma subunit appendage platform subdomain;Coatomer subunit gamma-1 C-terminal appendage platform;HEAT repeats;non-SMC mitotic condensation complex subunit 1
BolK_1g04670	0	0	0	0.006667	0	0.006667	0	0	GO:0006468;GO:0080090;GO:0060255;GO:0051171;GO:0016021;GO:0005634;GO:0004674;GO:0008270;GO:000552	------	PK_Tyr_Ser-Thr;Pkinase;DUF1180;TMEM51	Protein tyrosine and serine/threonine kinase;Protein kinase domain;Protein of unknown function;Transmembrane protein 51
BolK_1g04680	17.2567	18.1933	16.17	15.1133	17.8233	15.3567	12.87	12.6267	GO:0006468;GO:0080090;GO:0060255;GO:0051171;GO:0005737;GO:0016021;GO:0005634;GO:0008146;GO:0004674;GO:0008270;GO:000552	------	SWIRM-assoc_1;SWIRM;Myb_DNA-binding;ZZ;Myb_DNA-bind_6	SWIRM-associated region 1;SWIRM domain;Myb-like DNA-binding domain;Zinc finger, ZZ type;Myb-like DNA-binding domain
BolK_1g04690	0.733333	0.006667	0	0	0	0	0	0	GO:0006468;GO:0080090;GO:0060255;GO:0051171;GO:0005737;GO:0016021;GO:0005634;GO:0008146;GO:0004674;GO:0005524;GO:000827	------	Sulfotransfer_1;Sulfotransfer_3	Sulfotransferase domain;Sulfotransferase family
BolK_1g04700	0	0	0	0	0	0	0	0	------	------	------	------
BolK_1g04710	6.13333	7.38333	4.26	2.81	7.52667	4.84667	1.91333	3.46	GO:000563	------	CGI-121	Kinase binding protein CGI-121
BolK_1g04720	2.37667	1.72333	1.13333	0.446667	1.22	1.35333	0.38	1.37667	GO:0005634;GO:0003700;GO:000367	------	------	------
BolK_1g04730	0	0	0	0	0	0	0.13	0	GO:0008654;GO:0016021;GO:0005739;GO:0030145;GO:000880	map00564	------	------
BolK_1g04740	0	0	0	0	0	0.153333	0	0.14	------	------	------	------
BolK_1g04750	18.3533	36.5267	30.2767	24.0267	18.97	15.6133	27.7367	12.3933	GO:0006357;GO:0034605;GO:0005634;GO:0043565;GO:0003700;GO:000097	------	HSF_DNA-bind	HSF-type DNA-binding
BolK_1g04760	12.47	12.9467	17.84	15.5167	14.28	11.9367	16.6567	10.7667	GO:0000722;GO:0002949;GO:0000408;GO:0005634;GO:000582	------	CGI-121	Kinase binding protein CGI-121
BolK_1g04770	0	0.01	0	0.306667	0	0	0.063333	0	GO:0005634;GO:0003700;GO:000367	------	AP2	AP2 domain
BolK_1g04780	0	0	0	0	0	0	0	0	GO:0007186;GO:0019001;GO:0031683;GO:000392	------	G-alpha	G-protein alpha subunit
BolK_1g04790	6.36667	5.80667	7.25333	15.3633	6.11667	4.97667	9.14333	5.58333	GO:0007186;GO:0019001;GO:0031683;GO:000392	------	G-alpha	G-protein alpha subunit
BolK_1g04800	0	0	0.016667	0	0	0	0	0	------	------	WD40;NBCH_WD40	WD domain, G-beta repeat;Neurobeachin beta propeller domain
BolK_1g04810	10.6	12.3633	14.8467	17.6633	13.3033	7.79333	12.7867	7.5	GO:0046872;GO:000484	------	Ariadne;IBR	Ariadne domain;IBR domain, a half RING-finger domain
BolK_1g04820	22.7467	30.1933	29.3067	23.99	29.7467	26.6733	15.1267	18.5667	------	------	Methyltransf_31;Methyltransf_25;Methyltransf_11;Methyltransf_12;Methyltransf_23;Ubie_methyltran;MetW;MTS;Methyltransf_4;Spermine_synth	Methyltransferase domain;Methyltransferase domain;Methyltransferase domain;Methyltransferase domain;Methyltransferase domain;ubiE/COQ5 methyltransferase family;Methionine biosynthesis protein MetW;Methyltransferase small domain;Putative methyltransferase;Spermine/spermidine synthase domain
BolK_1g04830	2.46667	0.04	0.153333	0.083333	0.596667	0.036667	0.443333	1.07333	GO:0050992;GO:0019288;GO:0009570;GO:0051539;GO:0046429;GO:0051745;GO:004687	map00900	LYTB	LytB protein
BolK_1g04840	9.49	8.67667	11.64	12.2933	12.1567	9.68667	11.5367	7.09	GO:0005669;GO:004698	map03022	Bromo_TP;TAF8_C	Bromodomain associated;Transcription factor TFIID complex subunit 8 C-term
BolK_1g04850	3.82	3.68667	4.02667	5.66667	4.33333	3.83667	6.13667	2.92667	GO:001678	------	------	------
BolK_1g04860	80.09	60.2733	77.0033	79.9767	101.797	63.4833	49.0233	108.13	GO:000563	------	SWIB	SWIB/MDM2 domain
BolK_1g04870	6.02333	5.92333	7.34667	9.26667	6.32	7.20667	15.0567	5.58667	GO:0071493;GO:008000	------	LRR_9	Leucine-rich repeat
BolK_1g04880	72.2	117.62	93.1633	70.39	109.68	77.1833	46.8967	56.6967	------	------	Phosducin;Thioredoxin	Phosducin;Thioredoxin
BolK_1g04890	39.1767	65.9733	52.2667	46.22	57.9467	45.2367	38.1367	45.7067	GO:0031929;GO:0043666;GO:0005737;GO:000563	------	TIP41	TIP41-like family
BolK_1g04900	26.5567	36.2867	37.2867	30.5867	33.44	40.1233	29.1867	29.8667	------	------	------	------
BolK_1g04910	0	0	0	0	0	0	0	0	GO:0007165;GO:000557	------	SCRL	Plant self-incompatibility response
BolK_1g04920	12.3133	6.98667	5.49	2.71333	9.63	5.31	1.93667	18.9067	GO:0005975;GO:0048046;GO:0004560;GO:004751	map00511	Glyco_hyd_65N_2	Glycosyl hydrolase family 65, N-terminal domain
BolK_1g04930	7.58333	3.89	8.78667	1.88333	10.8367	1.92	0.033333	0.573333	GO:0006633;GO:0016021;GO:0016020;GO:0016747;GO:010275	map04626;map00062	FAE1_CUT1_RppA;ACP_syn_III_C;Chal_sti_synt_C;Chal_sti_synt_N;ACP_syn_III	FAE1/Type III polyketide synthase-like protein;3-Oxoacyl-[acyl-carrier-protein;Chalcone and stilbene synthases, C-terminal domain;Chalcone and stilbene synthases, N-terminal domain;3-Oxoacyl-[acyl-carrier-protein
BolK_1g04940	27.9867	6.07333	14.54	35.7267	27.1833	6.80667	70.4133	46.9767	GO:0009737;GO:0009414;GO:0006081;GO:0004029;GO:0016620;GO:003372	map00310;map00561;map00280;map01240;map00903;map00330;map00053;map00380;map00010;map00620;map00071;map00340;map00770;map00410	Aldedh;LuxC	Aldehyde dehydrogenase family;Acyl-CoA reductase
BolK_1g04950	0.263333	0.04	0.106667	0.076667	0.316667	0.34	0.26	0.836667	GO:0071704;GO:0008270;GO:001649	map00940	ADH_N;ADH_zinc_N;AlaDh_PNT_C;2-Hacid_dh_C;F420_oxidored;ADH_zinc_N_2	Alcohol dehydrogenase GroES-like domain;Zinc-binding dehydrogenase;Alanine dehydrogenase/PNT, C-terminal domain;D-isomer specific 2-hydroxyacid dehydrogenase, NAD binding domain;NADP oxidoreductase coenzyme F420-dependent;Zinc-binding dehydrogenase
BolK_1g04960	9.28333	10.0967	4.29667	2.57667	0.573333	6.55667	4.19667	1.09667	GO:0045944;GO:0005634;GO:0003700;GO:0046983;GO:000097	------	SRF-TF;K-box	SRF-type transcription factor;K-box region
BolK_1g04970	60.9833	26.7667	54.88	44.9833	29.2533	73.7833	31.42	32.38	GO:0006468;GO:0016021;GO:0005524;GO:000467	------	Pkinase;PK_Tyr_Ser-Thr;LRR_8;LRRNT_2;LRR_4	Protein kinase domain;Protein tyrosine and serine/threonine kinase;Leucine rich repeat;Leucine rich repeat N-terminal domain;Leucine Rich repeats
BolK_1g04980	22.9467	31.8533	25.01	15.36	23.3467	24.35	11.4067	21.0633	GO:001678	------	SASA	Carbohydrate esterase, sialic acid-specific acetylesterase
BolK_1g04990	0	0	0	0	0	0	0	0	GO:001678	------	------	------
BolK_1g05000	50.7333	153.437	21.3133	6.57667	30.44	24.2467	4.57	36.1133	GO:0006564;GO:0009555;GO:0009561;GO:0000096;GO:0009793;GO:0009536;GO:0051287;GO:000461	map00270;map00260	2-Hacid_dh_C;2-Hacid_dh;PGDH_inter;ACT;AdoHcyase_NAD;IlvN	D-isomer specific 2-hydroxyacid dehydrogenase, NAD binding domain;D-isomer specific 2-hydroxyacid dehydrogenase, catalytic domain;D-3-phosphoglycerate dehydrogenase intervening domain;ACT domain;S-adenosyl-L-homocysteine hydrolase, NAD binding domain;Acetohydroxy acid isomeroreductase, NADPH-binding domain
BolK_1g05010	64.68	46.4433	73.3533	113.21	84.69	59.4667	162.56	234.027	GO:0071486;GO:0009611;GO:0071492;GO:0009535;GO:001602	------	------	------
BolK_1g05020	28.9167	30.8867	24.5	23.66	29.23	32.0667	30.6733	50.34	GO:0000221;GO:0020037;GO:004696	map04145;map00190	V-ATPase_H_N;V-ATPase_H_C;Arm_2	V-ATPase subunit H;V-ATPase subunit H;Armadillo-like
BolK_1g05030	0.02	0	0	0	0.02	0.036667	0	0.086667	------	------	FBD;F-box	FBD;F-box domain
BolK_1g05040	0	0	0	0	0	0	0	0	GO:0031990;GO:0044238;GO:0000288;GO:0006352;GO:0043170;GO:0006807;GO:0006367;GO:0006366;GO:0045948;GO:0034402;GO:0000428;GO:0005634;GO:0000932;GO:0005665;GO:0031369;GO:000016	map03020	RNA_pol_Rpb4	RNA polymerase Rpb4
BolK_1g05050	12.66	9.33667	9.36667	6.1	7.41667	7.38667	2	12.1767	GO:0009744;GO:0048316;GO:0009735;GO:0010444;GO:0000082;GO:0007049;GO:005130	map04075	Cyclin_N;Cyclin_C	Cyclin, N-terminal domain;Cyclin, C-terminal domain
BolK_1g05060	11.7133	10.03	12.22	23.4533	11.4267	11.8967	14.6133	8.80667	GO:000367	------	C2;OCRE;G-patch	C2 domain;OCRE domain;G-patch domain
BolK_1g05070	40.72	11.7567	30.32	153.5	29.3133	14.2333	23.6267	17.0533	GO:0080043;GO:0008194;GO:008004	map00999	UDPGT	UDP-glucoronosyl and UDP-glucosyl transferase
BolK_1g05080	0.113333	0	0	0.41	0.06	0	0.013333	0	GO:000819	map00999	UDPGT	UDP-glucoronosyl and UDP-glucosyl transferase
BolK_1g05090	0	0	0	0	0	0	0	0.016667	GO:000819	map00999	------	------
BolK_1g05100	2.19	6.18667	9.19667	3.32333	4.90333	7.44667	8.79	2.42	------	------	CBS	CBS domain
BolK_1g05110	26.56	25.8267	26.8767	58.5933	29.5767	17.9967	42.9267	18.9833	GO:0005737;GO:1990904;GO:000372	map03018;map03015	RRM_1;PABP;RRM_5;RRM_occluded	RNA recognition motif.;Poly-adenylate binding protein, unique domain;RNA recognition motif.;Occluded RNA-recognition motif
BolK_1g05120	27.5467	24.7633	31.5067	45.3967	26.6633	26.3133	33.21	22.24	GO:0010143;GO:0042335;GO:0008299;GO:0009414;GO:0010025;GO:1900486;GO:0010345;GO:0016021;GO:0008270;GO:001687	map04141	RINGv	RING-variant domain
BolK_1g05130	17.9267	21.1867	13.79	9.67667	18.6233	12.2633	4.82667	7.2	GO:0080111;GO:0006284;GO:0005634;GO:0035514;GO:0019104;GO:000367	------	RRM_DME;Perm-CXXC	RRM in Demeter;Permuted single zf-CXXC unit
BolK_1g05140	9.15667	4.82333	7.36333	9.58	10.18	6.57333	11.3233	19.43	GO:1903189;GO:0005737;GO:001602	------	DJ-1_PfpI	DJ-1/PfpI family
BolK_1g05150	0.13	0.056667	0.133333	0.436667	0.13	0.153333	0.046667	0.036667	GO:1903189;GO:0006511;GO:0016579;GO:0005737;GO:0016021;GO:000484	------	UCH;DJ-1_PfpI	Ubiquitin carboxyl-terminal hydrolase;DJ-1/PfpI family
BolK_1g05160	22.9667	2.56667	7.82333	40.0933	11.4567	8.48333	117.997	24.6733	GO:0045893;GO:0005634;GO:0016021;GO:000370	map04075	bZIP_1;bZIP_2	bZIP transcription factor;Basic region leucine zipper
BolK_1g05170	0.416667	12.95	23.28	14.5067	5.01333	29.4067	7.82333	5.46	GO:0009409;GO:004275	------	------	------
BolK_1g05180	105.143	68.6133	113.717	47.0933	72.3733	119.91	65.13	178.353	------	------	------	------
BolK_1g05190	0.11	0	2.89	18.3767	6.35667	0.31	3.66667	3.63	GO:0071485;GO:0006636;GO:0071244;GO:0042742;GO:0009414;GO:0009651;GO:0035556;GO:0046777;GO:0106310;GO:0009737;GO:0009738;GO:0005985;GO:0010359;GO:0006468;GO:2000377;GO:0090333;GO:1902456;GO:0010119;GO:0010118;GO:0009789;GO:0048366;GO:0019432;GO:0006970;GO:0005737;GO:0005634;GO:0005886;GO:0004674;GO:0004672;GO:0005524;GO:0016301;GO:0019903;GO:0009931;GO:004280	map04016;map04075	Pkinase;PK_Tyr_Ser-Thr	Protein kinase domain;Protein tyrosine and serine/threonine kinase
BolK_1g05200	10.76	16.5267	11.86	8.87667	17.1567	13.61	7.98667	13.49	------	------	------	------
BolK_1g05210	10.1	12.4267	13.8667	11.1767	10.5233	12.6833	12.3667	9.08	GO:0016021;GO:0046872;GO:006163	------	zf-C3HC4;zf-RING_UBOX;zf-C3HC4_3;zf-C3HC4_4	Zinc finger, C3HC4 type;RING-type zinc-finger;Zinc finger, C3HC4 type;zinc finger of C3HC4-type, RING
BolK_1g05220	15.38	15.3967	10.13	1.51	15.3	15.85	2.59	15.1	GO:0000724;GO:0042742;GO:0006412;GO:0005840;GO:0005634;GO:1990904;GO:0015935;GO:0003735;GO:0000976;GO:000372	------	------	------
BolK_1g05230	373.727	447.477	412.687	331.07	562.573	442.077	265.01	468.8	GO:0006412;GO:0005840;GO:1990904;GO:0015935;GO:0022627;GO:0003735;GO:0008270;GO:000372	map03010	Ribosomal_S14	Ribosomal protein S14p/S29e
BolK_1g05240	0	0	0	0	0	0	0	0	GO:0005634;GO:004698	------	HLH	Helix-loop-helix DNA-binding domain
BolK_1g05250	0	0	0	0	0	0	0	0	GO:0006511;GO:0005783;GO:0046872;GO:006163	map04141	------	------
BolK_1g05260	0.336667	1.18667	1.83	0.453333	3.76667	0.226667	0.033333	0.103333	GO:0140825;GO:0006979;GO:0042744;GO:0016021;GO:0005576;GO:0020037;GO:0046872;GO:000460	map00940	peroxidase	Peroxidase
BolK_1g05270	1.37	0.05	0.796667	0.863333	4.99	0.486667	0.693333	0.516667	GO:0009691;GO:000973	------	------	------
BolK_1g05280	147.163	28.4133	98.8367	106.483	155.48	62.5267	156.93	95.6467	GO:0010025;GO:0006629;GO:0005783;GO:0102965;GO:008001	map04146;map00073	NAD_binding_4;Sterile;GDP_Man_Dehyd;Epimerase;RmlD_sub_bind	Male sterility protein;Male sterility protein;GDP-mannose 4,6 dehydratase;NAD dependent epimerase/dehydratase family;RmlD substrate binding domain
BolK_1g05290	28.3367	26.15	25.8533	17.67	24.9233	21.6467	27.3467	30.38	GO:0009787;GO:0010100;GO:001602	------	------	------
BolK_1g05300	0	0	0	0	0	0	0	0	GO:001602	------	------	------
BolK_1g05310	5.82	8.83667	4.23333	5.80333	7.56667	6.79333	5.45	3.40333	GO:0010214;GO:0016310;GO:0052746;GO:0032957;GO:0047325;GO:0000287;GO:0005524;GO:0052725;GO:005272	map04070;map00562	Ins134_P3_kin;Ins134_P3_kin_N	Inositol 1,3,4-trisphosphate 5/6-kinase ATP-grasp domain;Inositol 1,3,4-trisphosphate 5/6-kinase pre-ATP-grasp domain
BolK_1g05320	7.17	7.84333	6.63667	5.44333	8.82	6.27	4.86333	10.4467	GO:0006418;GO:0005737;GO:0005739;GO:0009507;GO:0004812;GO:0003677;GO:000552	map00970	tRNA-synt_2;GAD;tRNA_anti-codon	tRNA synthetases class II;GAD domain;OB-fold nucleic acid binding domain
BolK_1g05330	32.32	25.88	28.0467	26.4	23.4533	30.5933	25.97	23.64	GO:001602	------	------	------
BolK_1g05340	0.063333	0	0.063333	0	0	0.06	0	0	GO:0009607;GO:1901001;GO:0005576;GO:000561	map04016;map04626;map04075	CAP	Cysteine-rich secretory protein family
BolK_1g05350	0	0.306667	0	0.07	0	0	0	0	GO:0009607;GO:000557	map04016;map04626;map04075	CAP	Cysteine-rich secretory protein family
BolK_1g05360	0.833333	0.446667	0.846667	1.15667	1.23333	1.97	7.14667	2.36667	GO:0016021;GO:0000166;GO:0005516;GO:0016887;GO:0005388;GO:000552	------	------	------
BolK_1g05370	37.4767	35.3833	25.1567	30.1533	33.7567	31.9367	70.3233	35.7467	GO:0010960;GO:001602	------	CNNM;CBS	Cyclin M transmembrane N-terminal domain;CBS domain
BolK_1g05380	10.1333	11.75	14.6567	25.38	11.65	11.1033	21.48	8.91333	------	------	------	------
BolK_1g05390	10.6967	7.57333	2.19	0.28	2.22	1.31333	0.373333	0.533333	GO:0009862;GO:0009058;GO:0009089;GO:0009570;GO:0005886;GO:0009507;GO:0010285;GO:0008483;GO:0030170;GO:000550	map00300	Aminotran_1_2;Alliinase_C	Aminotransferase class I and II;Allinase
BolK_1g05400	0	0	0	0	0	0	0	3.72333	------	------	------	------
BolK_1g05410	39.61	2.27	31.6667	38.21	28.9067	5.11667	34.2233	85.2	GO:0016021;GO:000588	------	CYSTM	Cysteine-rich TM module stress tolerance
BolK_1g05420	16.2533	20.6533	23.85	32.7733	22.9333	21.44	25.21	18.9733	GO:0005737;GO:0043229;GO:0003924;GO:000552	------	Dynamin_M;Dynamin_N;GED;MMR_HSR1	Dynamin central region;Dynamin family;Dynamin GTPase effector domain;50S ribosome-binding GTPase
BolK_1g05430	275.563	318.533	334.29	84.85	176.95	411.577	274.727	411.037	GO:0032970;GO:000582	------	Costars	Costars
BolK_1g05440	1.12	1.35333	1.26	1.52	2.31667	1.13	1.28	1.72667	GO:001602	------	COPI_assoc	COPI associated protein
BolK_1g05450	2.26	3.67667	3.57333	4.74333	4.20667	3.02667	2.93333	1.55	GO:0006508;GO:000823	------	Peptidase_C48	Ulp1 protease family, C-terminal catalytic domain
BolK_1g05460	0	0	0	0	0	0	0	0	GO:0005737;GO:0016881;GO:001687	map04075	GH3	GH3 auxin-responsive promoter
BolK_1g05470	0	0	0	0	0	0	0	0	GO:0005794;GO:0016021;GO:001676	------	------	------
BolK_1g05480	0	0	0	0	0	0	0	0	GO:0015976;GO:0005794;GO:0004089;GO:0008270;GO:001676	------	------	------
BolK_1g05490	10.6867	2.62	9.91333	16.7133	13.89	5.54667	25.4433	14.5667	GO:0015976;GO:0004089;GO:000827	map00910	Pro_CA	Carbonic anhydrase
BolK_1g05500	24.1067	38.9933	81.3067	98.3633	40.78	16.56	62.6033	19.27	GO:0046685;GO:001990	------	Fer4_13;Lactamase_B	4Fe-4S single cluster domain of Ferredoxin I;Metallo-beta-lactamase superfamily
BolK_1g05510	25.2	14.1533	19.7367	22.4267	19.3767	22.9033	35.6633	31.85	GO:0016021;GO:0005886;GO:001507	------	K_trans	K+ potassium transporter
BolK_1g05520	29.6867	37.4567	43.33	39.9167	35.46	35.44	40.14	37.7033	GO:0009423;GO:0008652;GO:0009073;GO:0009507;GO:000384	map00400	DAHP_synth_2	Class-II DAHP synthetase family
BolK_1g05530	12.4867	14.2033	17.5733	15.24	13.6467	14.77	20.7667	16.14	GO:0009507;GO:0017018;GO:0046872;GO:0004722;GO:000372	------	PORR;PP2C;SpoIIE;PP2C_2	Plant organelle RNA recognition domain;Protein phosphatase 2C;Stage II sporulation protein E;Protein phosphatase 2C
BolK_1g05540	18.93	19.5267	21.2667	20.5367	21.5333	14.1833	18.91	32.83	GO:0006325;GO:000440	------	DUF3727	Protein of unknown function
BolK_1g05550	4.73333	2.06	2.33	1.98667	3.74333	3.78667	5.50667	6.4	GO:0006325;GO:000440	------	Hist_deacetyl	Histone deacetylase domain
BolK_1g05560	0	0	0	0	0	0	0	0	GO:0010582;GO:1990619;GO:2000617;GO:0000122;GO:1900055;GO:000563	------	------	------
BolK_1g05570	0.4	0.75	4.74667	8.43	2.71	0.313333	8.99333	0.313333	------	------	------	------
BolK_1g05580	8.81	9.86333	12.12	10.05	10.26	8.37667	10.31	9.38333	GO:0009658;GO:0055076;GO:0055085;GO:0016020;GO:0009706;GO:000552	------	ABC_tran;AAA_21;AAA;Rad17	ABC transporter;AAA domain, putative AbiEii toxin, Type IV TA system;ATPase family associated with various cellular activities;Rad17 P-loop domain
BolK_1g05590	0	0	0	0	0	0	0	0	------	------	Myb_DNA-binding;Myb_DNA-bind_6	Myb-like DNA-binding domain;Myb-like DNA-binding domain
BolK_1g05600	1.72	3.94	0.973333	0.406667	1.74	2.29	1.49	3.16	GO:0005975;GO:0016021;GO:000465	------	Glyco_hydro_28;Pectate_lyase_3;Beta_helix	Glycosyl hydrolases family 28;Pectate lyase superfamily protein;Right handed beta helix region
BolK_1g05610	23.6333	23.8833	29.12	44.33	21.67	22.7867	26.8867	13.7433	GO:0050832;GO:0006468;GO:0009742;GO:0042742;GO:0008219;GO:0002229;GO:0016021;GO:0005739;GO:0005886;GO:0032991;GO:0005768;GO:0004675;GO:0005102;GO:0046982;GO:000552	map04016;map04626;map04075	Pkinase;PK_Tyr_Ser-Thr;LRRNT_2;LRR_4;LRR_8;APH	Protein kinase domain;Protein tyrosine and serine/threonine kinase;Leucine rich repeat N-terminal domain;Leucine Rich repeats;Leucine rich repeat;Phosphotransferase enzyme family
BolK_1g05620	2.12667	0.35	2.46667	4.58333	2.43	6.82333	3.91667	9.76667	GO:0042744;GO:0006979;GO:0005773;GO:0016021;GO:0005576;GO:0009505;GO:0020037;GO:0140825;GO:0004601;GO:004687	map00940	peroxidase	Peroxidase
BolK_1g05630	5.07667	8.36667	9.22	8.01667	7.46	4.43667	2.15333	4.34	GO:0033619;GO:0006465;GO:0005737;GO:0005794;GO:0030660;GO:0016021;GO:0005802;GO:0071556;GO:0012505;GO:0071458;GO:0010008;GO:0005768;GO:0043231;GO:0042500;GO:000419	------	Peptidase_A22B	Signal peptide peptidase
BolK_1g05640	26.3867	38.9667	27.85	2.19667	30.7033	21.9933	0.366667	6.05	------	------	VID27	VID27 C-terminal WD40-like domain
BolK_1g05650	0.093333	0.336667	0.153333	0.056667	0.06	0.083333	0.016667	0.276667	GO:001602	------	WEMBL	Weak chloroplast movement under blue light
BolK_1g05660	28.5067	22.3233	20.1733	17.0033	20.8	21.3267	21.7333	24.51	GO:001602	------	PAN_4	PAN domain
BolK_1g05670	8.68333	7.22333	8.54333	9.13667	11.4267	8.62667	10.6067	13.76	GO:0015031;GO:000950	------	Tic22	Tic22-like family
BolK_1g05680	0.203333	0.1	0.253333	0.15	0.223333	0.216667	0.573333	0.613333	GO:0045492;GO:0009834;GO:0005794;GO:001502	------	Glyco_transf_8	Glycosyl transferase family 8
BolK_1g05690	15.26	11.94	25.34	52.84	11.4633	11.33	27.77	12.79	GO:0006952;GO:004353	------	NB-ARC;RPW8	NB-ARC domain;Arabidopsis broad-spectrum mildew resistance protein RPW8
BolK_1g05700	6.53667	4.69667	6.10667	6.83333	5.55	6.98667	13.4967	6.5	GO:0006468;GO:0006355;GO:0050896;GO:0000398;GO:0009881;GO:0004674;GO:0004672;GO:0004709;GO:000552	------	PRO8NT;PAS	PRO8NT;PAS fold
BolK_1g05710	2.98	8.58667	0.83	3.43667	11.4467	5.15667	1.88333	3.84667	GO:0006952;GO:004353	------	------	------
BolK_1g05720	0.2	3.61	1.21333	1.50667	0.626667	1.46667	2.37667	1.37333	GO:0006952;GO:004353	------	------	------
BolK_1g05730	3.01333	3.65667	2.45	1.30333	3.45	3.43	1.64667	2.39	GO:0006952;GO:004353	------	NB-ARC	NB-ARC domain
BolK_1g05740	0	0	0	0	0	0.26	0	0	GO:0006952;GO:004353	------	------	------
BolK_1g05750	0	0	0	0	0	0	0	0	GO:0046872;GO:001649	map00270	DIOX_N	non-haem dioxygenase in morphine synthesis N-terminal
BolK_1g05760	63.34	83.88	50.05	7.44333	56.0733	81.7067	2.81667	23.5767	GO:0016567;GO:1904668;GO:0001732;GO:0006446;GO:0051301;GO:0005852;GO:0005829;GO:0016282;GO:0005634;GO:0033290;GO:0097027;GO:0003723;GO:0010997;GO:0043022;GO:000374	map04120	WD40;ANAPC4_WD40;Ge1_WD40	WD domain, G-beta repeat;Anaphase-promoting complex subunit 4 WD40 domain;WD40 region of Ge1, enhancer of mRNA-decapping protein
BolK_1g05770	87.9733	115.203	112.143	109.207	120.193	99.6967	64.1367	82.1533	GO:0006446;GO:0016567;GO:1904668;GO:0001732;GO:0005852;GO:0016282;GO:0005634;GO:0033290;GO:0005829;GO:0097027;GO:0003723;GO:0010997;GO:0043022;GO:000374	------	CSN8_PSD8_EIF3K	CSN8/PSMD8/EIF3K family
BolK_1g05780	16.32	9.67333	14.8167	14.6767	14.52	12.64	28.95	14.7167	GO:0016310;GO:0000285;GO:0046872;GO:000552	map04145;map04070;map00562	PIP5K;Cpn60_TCP1;FYVE	Phosphatidylinositol-4-phosphate 5-Kinase;TCP-1/cpn60 chaperonin family;FYVE zinc finger
BolK_1g05790	1.38667	6.87667	7.02	3.10667	10.92	0.24	0.113333	0.143333	GO:0042545;GO:0045490;GO:0004857;GO:0030599;GO:004533	map00040	Pectinesterase;PMEI	Pectinesterase;Plant invertase/pectin methylesterase inhibitor
BolK_1g05800	16.3467	13.5067	19.9133	23.75	13.9667	15.1733	25.8467	11.5467	GO:0010252;GO:190539	------	LRR_4;LRR_8;F-box-like;F-box	Leucine Rich repeats;Leucine rich repeat;F-box-like;F-box domain
BolK_1g05810	7.07667	8.01	9.4	9.42667	9.24	6.14	8.08	5.65333	GO:0007015;GO:0030048;GO:0016459;GO:0003779;GO:0005516;GO:0003774;GO:000552	------	Myosin_head;DIL;IQ;Myosin_N	Myosin head;DIL domain;IQ calmodulin-binding motif;Myosin N-terminal SH3-like domain
BolK_1g05820	3.32667	1.27	2.46667	2.43333	2.84667	2.69667	3.46	0.453333	GO:000382	------	Abhydrolase_1;Abhydrolase_6;Hydrolase_4	alpha/beta hydrolase fold;Alpha/beta hydrolase family;Serine aminopeptidase, S33
BolK_1g05830	0.276667	0.393333	0.24	0.28	0.446667	0.26	0.203333	0.283333	GO:000827	------	PPR_2;PPR;E_motif	PPR repeat family;PPR repeat;E motif
BolK_1g05840	2.38667	2.64	4.93333	7.43667	3.08	1.49333	0.833333	0.986667	------	------	F-box;F-box-like	F-box domain;F-box-like
BolK_1g05850	8.19333	3.43333	9.69333	19.4867	8.13667	1.62	24.5233	4.84667	GO:0033512;GO:0008152;GO:0047130;GO:0047131;GO:001649	map00310	Sacchrp_dh_C;AlaDh_PNT_N;Saccharop_dh_N;Sacchrp_dh_NADP	Saccharopine dehydrogenase C-terminal domain;Alanine dehydrogenase/PNT, N-terminal domain;LOR/SDH bifunctional enzyme conserved region;Saccharopine dehydrogenase NADP binding domain
BolK_1g05860	0	0	0	0	0	0	0	0	------	------	------	------
BolK_1g05870	0	0	0	0	0	0	0	0	------	------	------	------
BolK_1g05880	14.91	20.5633	18.1333	8.06667	20.6333	14.6667	7.77	13.6467	GO:0009264;GO:000825	------	NT5C;NIF	5' nucleotidase, deoxy;NLI interacting factor-like phosphatase
BolK_1g05890	10.1933	13.6633	20.0667	9.47667	21.19	15.7733	2.90333	7.66333	------	------	Lzipper-MIP1	Leucine-zipper of ternary complex factor MIP1
BolK_1g05900	0.083333	0.046667	0.016667	0	0.033333	0.026667	0	0	GO:0007018;GO:0005874;GO:0005634;GO:0008017;GO:0005524;GO:000377	------	Kinesin;Microtub_bd	Kinesin motor domain;Microtubule binding
BolK_1g05910	0	0	0	0	0	0	0	0	GO:0007018;GO:0005874;GO:0005634;GO:0008017;GO:0005524;GO:000377	------	------	------
BolK_1g05920	0.15	0.163333	0.19	0.336667	0.156667	0.193333	0.21	0.156667	GO:0032259;GO:000816	------	CMAS;Methyltransf_31;Methyltransf_25;Methyltransf_11;Methyltransf_23;Methyltransf_12;MTS;GidB;TehB;PCMT;MetW;Methyltransf_4	Mycolic acid cyclopropane synthetase;Methyltransferase domain;Methyltransferase domain;Methyltransferase domain;Methyltransferase domain;Methyltransferase domain;Methyltransferase small domain;rRNA small subunit methyltransferase G;Tellurite resistance protein TehB;Protein-L-isoaspartat;Methionine biosynthesis protein MetW;Putative methyltransferase
BolK_1g05930	7.04333	13.15	12.5533	14.1667	11.04	7.80333	8.64	8.73	GO:0032259;GO:000816	------	CMAS;Methyltransf_31;Methyltransf_25;Methyltransf_11;Methyltransf_23;Methyltransf_12;MTS;GidB;TehB;PCMT;MetW;Methyltransf_4	Mycolic acid cyclopropane synthetase;Methyltransferase domain;Methyltransferase domain;Methyltransferase domain;Methyltransferase domain;Methyltransferase domain;Methyltransferase small domain;rRNA small subunit methyltransferase G;Tellurite resistance protein TehB;Protein-L-isoaspartat;Methionine biosynthesis protein MetW;Putative methyltransferase
BolK_1g05940	46.8067	92.3767	82.9733	65.4233	73.9967	62.89	55.6	71.6	GO:0006508;GO:0005783;GO:0016020;GO:0004177;GO:0008270;GO:000823	------	Peptidase_M1;ERAP1_C;Peptidase_M1_N	Peptidase family M1 domain;ERAP1-like C-terminal domain;Peptidase M1 N-terminal domain
BolK_1g05950	76.7733	63.71	79.3333	67.9667	106.59	72.85	53.3967	43.1767	GO:0006468;GO:0004674;GO:000552	------	Pkinase;PK_Tyr_Ser-Thr;ABC1	Protein kinase domain;Protein tyrosine and serine/threonine kinase;ABC1 atypical kinase-like domain
BolK_1g05960	23.61	24.6567	28.0167	26.5867	31.3567	22.24	21.2933	21.2033	GO:0000413;GO:0006457;GO:000375	------	Pro_isomerase	Cyclophilin type peptidyl-prolyl cis-trans isomerase/CLD
BolK_1g05970	0.223333	0.15	0.703333	29.4367	0.213333	0.163333	0.76	0.006667	GO:000563	------	------	------
BolK_1g05980	46.4467	40.41	33.8133	11.04	14.87	34.15	46.94	14.5633	GO:0005737;GO:009757	------	Glutaredoxin	Glutaredoxin
BolK_1g05990	11.56	33.9367	13.7533	9.42	20.8567	16.5433	9.38667	16.74	GO:0016036;GO:0009247;GO:0009507;GO:000814	map00520;map00561;map01250	Epimerase;GDP_Man_Dehyd	NAD dependent epimerase/dehydratase family;GDP-mannose 4,6 dehydratase
BolK_1g06000	0	0	0	0.016667	0	0	0.033333	0.08	GO:0016021;GO:000538	------	Zip	ZIP Zinc transporter
BolK_1g06010	111.877	73.9967	96.8433	105.157	99.0667	117.003	301.407	364.753	GO:0046686;GO:0006546;GO:0005739;GO:0004375;GO:000372	map00630;map00260	GDC-P;Beta_elim_lyase	Glycine cleavage system P-protein;Beta-eliminating lyase
BolK_1g06020	7.50333	5.05333	7.58	11.2867	8.27	5.26	13.6267	9.87667	GO:0019722;GO:0016021;GO:0016020;GO:0019900;GO:000550	------	EF-hand_1;EF-hand_6;EF-hand_7;EF-hand_5;EF-hand_8;SPARC_Ca_bdg	EF hand;EF-hand domain;EF-hand domain pair;EF hand;EF-hand domain pair;Secreted protein acidic and rich in cysteine Ca binding region
BolK_1g06030	0	0	0	0	0	0	0	0	------	------	------	------
BolK_1g06040	0	0	0	0	0	0	0	0	------	------	------	------
BolK_1g06050	23.67	6.68	4.84	22.4967	13.4533	0.776667	0.123333	0.06	GO:0010371;GO:0010073;GO:0010228;GO:0008285;GO:0006355;GO:0010227;GO:0090470;GO:0009640;GO:0005634;GO:0043565;GO:000367	------	POX;Homeobox_KN;Homeodomain	Associated with HOX;Homeobox KN domain;Homeodomain
BolK_1g06060	0.06	0.036667	0.06	0.783333	0.353333	0.056667	0	0.073333	GO:001602	------	------	------
BolK_1g06070	0	0.006667	0	0.09	0.03	0	0.193333	0	GO:001602	------	------	------
BolK_1g06080	0	0	0	0	0	0	0	0	GO:0045739;GO:0070531;GO:007055	map03440	------	------
BolK_1g06090	0	0	0	0	0	0	0	0	GO:0010371;GO:0010073;GO:0010228;GO:0008285;GO:0006355;GO:0010227;GO:0090470;GO:0009640;GO:0005634;GO:0043565;GO:000367	------	Homeobox_KN;Homeodomain	Homeobox KN domain;Homeodomain
BolK_1g06100	1.14333	23.5467	15.1267	5.41	6.83667	1.74667	0.123333	0.346667	GO:001602	------	------	------
BolK_1g06110	0	0	0.353333	0	0	0	0	0	GO:001602	------	------	------
BolK_1g06120	21.9333	10.1967	427.067	246.55	40.3067	51.43	885.6	82.2533	GO:0051603;GO:0009751;GO:0009753;GO:0010150;GO:0006624;GO:0009611;GO:0009723;GO:0000323;GO:0110165;GO:000419	------	Peptidase_C13	Peptidase C13 family
BolK_1g06130	28.0967	40.8133	26.87	16.3867	26.5667	28.2033	17.4633	34.62	------	------	CXXC_Zn-b_euk	CXXC motif containing zinc binding protein, eukaryotic
BolK_1g06140	3.53	1.76333	2.03	4.28333	3.45333	1.46	5.63333	2.07	GO:001602	------	------	------
BolK_1g06150	38.6033	47.4733	44.5267	41.4133	50.5567	35.4033	32.0133	29.38	GO:0009737;GO:0015031;GO:0051028;GO:0006406;GO:0031080;GO:0031965;GO:001705	map03013	Nucleopor_Nup85	Nup85 Nucleoporin
BolK_1g06160	41.5633	34.4767	37.6	30.2567	32.38	37.01	36.1733	40.5033	GO:0016021;GO:000404	------	PTH2	Peptidyl-tRNA hydrolase PTH2
BolK_1g06170	0	0	0	0	0	0	0	0.1	GO:0006996;GO:0006357;GO:001602	------	------	------
BolK_1g06180	355.253	505.763	438.163	314.327	497.807	296.393	247.467	327.447	------	------	------	------
BolK_1g06190	238.71	322.957	297.96	229.35	329.64	178.18	157.29	185.113	GO:001602	------	------	------
BolK_1g06200	7.62	25.01	0	0	59.66	85.6467	66.1933	82.8133	------	------	------	------
BolK_1g06210	18.2067	15.9233	18.7667	10.4	26.1767	10.87	11.7267	11.8567	GO:001602	------	------	------
BolK_1g06220	10.7067	8.06	6.48	3.20667	7.90333	2.15	3.14333	1.67	GO:001602	------	------	------
BolK_1g06230	0	0	0	0	0	0	0	0	GO:0016021;GO:0046872;GO:001670	map00906	RPE65	Retinal pigment epithelial membrane protein
BolK_1g06240	0	0	0	0	0	0	0	0	GO:0006364;GO:0006508;GO:0032040;GO:0016021;GO:0005634;GO:0030515;GO:0034511;GO:000823	------	------	------
BolK_1g06250	0	0.093333	0.09	0.06	0.036667	0	0.053333	0.056667	GO:0016021;GO:0046872;GO:001670	map00906	RPE65	Retinal pigment epithelial membrane protein
BolK_1g06260	13.3133	35.5367	12.05	15.38	27.3667	13.3	8.97	17.3733	GO:001602	------	------	------
BolK_1g06270	0	0.093333	0.09	0.06	0.036667	0	0.053333	0.056667	GO:0016021;GO:0046872;GO:001670	map00906	RPE65	Retinal pigment epithelial membrane protein
BolK_1g06280	25.0633	77.15	60.1733	45.2	46.2767	46.9	28.78	24.3733	GO:001602	------	------	------
BolK_1g06290	8.99333	4.94667	7.93333	8.12333	6.16333	6.68	27.2833	6.04	GO:0006888;GO:0042147;GO:0005829;GO:0016021;GO:000013	------	------	------
BolK_1g06300	1.49333	2.14667	6.62667	4.37667	2.53	2.42	5.21333	0.72	GO:0006355;GO:0045893;GO:0005634;GO:0043565;GO:000827	------	GATA	GATA zinc finger
BolK_1g06310	420.24	542.42	391.813	288.627	404.127	293.22	241.117	298.537	GO:001602	------	------	------
BolK_1g06320	0	0.183333	0	0	0	0	0.043333	0.036667	GO:0006355;GO:0005634;GO:000367	------	POX	Associated with HOX
BolK_1g06330	26.8367	22.4233	21.5667	15.86	32.8733	22.2367	10.17	14.1933	------	------	------	------
BolK_1g06340	44.61	49.44	52.1033	51.1833	61.03	53.1033	61.1867	56.65	------	------	------	------
BolK_1g06350	0	0	0	0	0	0	0	0	------	------	------	------
BolK_1g06360	4.45667	4.27667	10.24	7.19333	5.29	7.25	4.07667	2.99	GO:0006355;GO:0045893;GO:0005634;GO:0043565;GO:000827	------	GATA	GATA zinc finger
BolK_1g06370	57.6133	73.8233	74.9267	18.3433	77.9	33.4233	5.68	23.2733	GO:001602	------	------	------
BolK_1g06380	186.797	255.117	238.653	194.583	239.417	249.95	158.12	174.613	GO:001602	------	------	------
BolK_1g06390	0	0	0	0	0	0	0	0	GO:0016310;GO:0016021;GO:001630	------	------	------
BolK_1g06400	0	0	0	0	0	0	0	0	GO:001602	------	------	------
BolK_1g06410	0	0	0	0	0	0	0	0	GO:001602	------	------	------
BolK_1g06420	0	0	0	0	0	0	0	0	GO:0016310;GO:0016021;GO:001630	------	------	------
BolK_1g06430	234.893	289.153	292.493	201.217	249.957	214.19	171.09	201.687	GO:001602	------	------	------
BolK_1g06440	548.083	623.773	475.177	341.403	601.227	524.21	294.563	478.507	------	------	------	------
BolK_1g06450	0	0	0	0	0	0.596667	0	0.876667	GO:0000413;GO:0042549;GO:0010207;GO:0010102;GO:0009579;GO:000375	------	------	------
BolK_1g06460	0.786667	0.173333	1.84	0	2.32667	2.57667	0.266667	1.34333	GO:0048219;GO:0006886;GO:0009408;GO:0005795;GO:0005802;GO:0005798;GO:0000139;GO:0005886;GO:0003924;GO:000552	map04144	Ras;Roc	Ras family;Ras of Complex, Roc, domain of DAPkinase
BolK_1g06470	5.05667	11.23	12.34	12.0733	15.0333	7.24	2.66667	3.10667	GO:0006355;GO:0045893;GO:0005634;GO:0043565;GO:000827	------	GATA	GATA zinc finger
BolK_1g06480	8.69667	3.98667	5.49667	2.98333	5.70667	6.32667	5.86333	11	GO:0008284;GO:0010072;GO:0010089;GO:0010067;GO:0030154;GO:0045597;GO:0009733;GO:0005634;GO:0003700;GO:0008289;GO:0000976;GO:000367	------	START;MEKHLA;Homeodomain	START domain;MEKHLA domain;Homeodomain
BolK_1g06490	6.71333	11.89	2.10333	3.93667	3.13	1.65667	3.00333	3.78333	GO:0009738;GO:0005737;GO:0005886;GO:000486	------	Polyketide_cyc2	Polyketide cyclase / dehydrase and lipid transport
BolK_1g06500	0.713333	0.37	0.803333	0.42	0.316667	1.78667	0.17	0.83	------	------	DUF761	Cotton fibre expressed protein
BolK_1g06510	34.7933	26.74	29.88	41.4367	30.1533	24.49	55.9967	25.1833	GO:0031123;GO:0043631;GO:0006397;GO:0005634;GO:0004652;GO:0003723;GO:0046872;GO:000552	map03015	PAP_central;PAP_RNA-bind;NTP_transf_2	Pol;Pol;Nucleotidyltransferase domain
BolK_1g06520	0	0	0	0	0	0.306667	0	0	------	------	------	------
BolK_1g06530	23.64	99.9867	35.5967	12.3133	32.7833	39.5633	9.20333	23.3567	GO:0006002;GO:0005737;GO:0005829;GO:0005524;GO:0003872;GO:004687	map03018;map00010;map00030;map00051;map00052	PFK	Phosphofructokinase
BolK_1g06540	68.7533	119.147	41.8133	2.12667	44.9133	84.2367	1.89667	22.0167	GO:0006468;GO:0009504;GO:0005634;GO:0005874;GO:0035175;GO:0004674;GO:000552	------	Pkinase;PK_Tyr_Ser-Thr;ABC1;Kinase-like	Protein kinase domain;Protein tyrosine and serine/threonine kinase;ABC1 atypical kinase-like domain;Kinase-like
BolK_1g06550	0	0	0	0.013333	0	0	0	0	GO:001602	------	------	------
BolK_1g06560	7.03333	8.32333	9.38333	6.70667	7.49667	7.45667	6.62333	5.90333	GO:0006336;GO:000563	------	TPR_11;TPR_17	TPR repeat;Tetratricopeptide repeat
BolK_1g06570	0.05	0.18	0.01	0	0.03	0.39	0.01	0.263333	GO:0016021;GO:0046872;GO:001670	map00906	RPE65	Retinal pigment epithelial membrane protein
BolK_1g06580	0	0	0	0	0	0.086667	0.32	0.35	GO:0045930;GO:0006355;GO:0048366;GO:0055072;GO:0009956;GO:0008356;GO:0005634;GO:0043565;GO:000370	------	------	------
BolK_1g06590	0.883333	0.356667	0.33	0.503333	0	0.13	0.026667	0	GO:0016567;GO:0009751;GO:0042542;GO:0046872;GO:000551	------	BTB	BTB/POZ domain
BolK_1g06600	0.23	0.19	0	0.246667	0.07	0	0.07	0.06	GO:0016567;GO:0009751;GO:0042542;GO:0046872;GO:000551	------	zf-TAZ	TAZ zinc finger
BolK_1g06610	21.47	17.7567	22.2033	21.2567	18.6433	29.7533	24.3333	23.93	------	------	SKI;FBA_3;F-box	Shikimate kinase;F-box associated domain;F-box domain
BolK_1g06620	39.68	38.0733	50.7667	49.76	35.6033	53.4433	45.3367	40.64	------	------	FBA_3;F-box	F-box associated domain;F-box domain
BolK_1g06630	0	0	0	0	0	0	0	0	GO:0006310;GO:0006281;GO:0006260;GO:0005634;GO:0016021;GO:000367	------	------	------
BolK_1g06640	8.14333	1.85333	2.43667	58.0767	3.68	0.343333	12.3667	8.28333	GO:0005634;GO:0003700;GO:000367	------	AP2	AP2 domain
BolK_1g06650	8.78667	5.56	4.75667	1.14	5.46333	9.51333	7.12667	9.54333	------	------	Auxin_canalis;PH_2	Auxin canalisation;Plant pleckstrin homology-like region
BolK_1g06660	0.583333	0.066667	0.2	2.48667	2.21	0.086667	0.566667	0.253333	GO:000575	------	Tocopherol_cycl	Tocopherol cyclase
BolK_1g06670	0	0	0.073333	0.15	0.343333	0	0.15	0	GO:0005759;GO:0005739;GO:000588	------	MAM33	Mitochondrial glycoprotein
BolK_1g06680	12.08	12.7667	17.66	20.21	11.1833	15.04	18.1433	8.03667	GO:0043328;GO:0016020;GO:0035091;GO:004313	------	VHS;GAT	VHS domain;GAT domain
BolK_1g06690	0	0	0.096667	0.85	0.87	0.073333	0.02	0.203333	GO:0009058;GO:0016021;GO:001674	------	Chal_sti_synt_N	Chalcone and stilbene synthases, N-terminal domain
BolK_1g06700	5.13667	6.90333	4.93	1.3	4.54667	5.93667	1.61667	4.10333	------	------	Myb_DNA-binding;Myb_DNA-bind_6	Myb-like DNA-binding domain;Myb-like DNA-binding domain
BolK_1g06710	60.58	100.43	102.957	118.527	102.533	84.5033	67.2033	50.39	GO:0034470;GO:0042254;GO:0006364;GO:0009793;GO:0008033;GO:0006396;GO:0005730;GO:0005634;GO:1990904;GO:0005654;GO:0009505;GO:0003723;GO:000372	------	RRM_3;La;RRM_1	RNA binding motif;La domain;RNA recognition motif.
BolK_1g06720	0	0	0	0	0	0	0	0	GO:0007165;GO:000557	------	SCRL	Plant self-incompatibility response
BolK_1g06730	0	0	0	0	0	0	0	0	GO:0007165;GO:000557	------	SCRL	Plant self-incompatibility response
BolK_1g06740	0	0	0	0	0	0	0	0	GO:0007165;GO:000557	------	SCRL	Plant self-incompatibility response
BolK_1g06750	0	0	0	0	0	0	0	0	------	------	------	------
BolK_1g06760	0	0	0	0	0	0	0	0	GO:0007165;GO:000557	------	SCRL	Plant self-incompatibility response
BolK_1g06770	0	0	0	0	0.206667	0.333333	0	0	GO:001602	------	------	------
BolK_1g06780	1.85	2	2.09333	1.27667	1.96667	1.82667	1.04	1.24667	GO:0050896;GO:0006261;GO:0019825;GO:0020037;GO:0004386;GO:0003887;GO:0003677;GO:000552	------	DNA_pol_A;HTH_61;DEAD;Helicase_C	DNA polymerase family A;Helix-turn-helix domain;DEAD/DEAH box helicase;Helicase conserved C-terminal domain
BolK_1g06790	10.6567	40.3067	9.55667	10.4033	15.9367	10.2033	12.7067	9.08333	GO:0009733;GO:0050896;GO:0015671;GO:0006261;GO:0001666;GO:0005344;GO:0019825;GO:0020037;GO:0003887;GO:0046872;GO:0003677;GO:000552	------	Bac_globin	Bacterial-like globin
BolK_1g06800	7.68	5.99333	8.04333	12.0733	6.86333	9.99667	13.8233	7.13333	GO:001602	------	------	------
BolK_1g06810	0	0	0	0	0	0	0	0	GO:0016021;GO:000827	map04141	RINGv	RING-variant domain
BolK_1g06820	0.033333	0.283333	0.1	0.033333	0.186667	0	0	0	GO:0016021;GO:000827	map04141	RINGv	RING-variant domain
BolK_1g06830	1.59	3.69	1.90333	0.936667	2.7	1.46333	0.843333	0.276667	GO:0016021;GO:000827	map04141	------	------
BolK_1g06840	46.5267	46.23	47.6733	49.49	52	40.7567	53.25	42.6533	GO:0006468;GO:0005524;GO:000467	------	Pkinase;PK_Tyr_Ser-Thr	Protein kinase domain;Protein tyrosine and serine/threonine kinase
BolK_1g06850	0.68	1.56	2.22333	0.52	0.6	0.46	0	0	GO:0016021;GO:000524	------	Ion_trans;KHA;cNMP_binding;Ion_trans_2	Ion transport protein;KHA, dimerisation domain of potassium ion channel;Cyclic nucleotide-binding domain;Ion channel
BolK_1g06860	19.3633	23.1333	19.2067	22.73	21.0767	18.33	22.2033	20.9467	GO:0006886;GO:0006888;GO:0030127;GO:000827	map04141	Sec23_trunk;Sec23_BS;Sec23_helical;zf-Sec23_Sec24;Gelsolin	Sec23/Sec24 trunk domain;Sec23/Sec24 beta-sandwich domain;Sec23/Sec24 helical domain;Sec23/Sec24 zinc finger;Gelsolin repeat
BolK_1g06870	0	0	0.01	0.01	0	0	0	0	GO:000509	------	ArfGap	Putative GTPase activating protein for Arf
BolK_1g06880	9.42333	9.8	10.4367	14.0233	11.3333	7.62667	12.21	7.62	GO:0016575;GO:0032991;GO:000509	------	EPL1	Enhancer of polycomb-like
BolK_1g06890	17.1767	47.53	29.6533	28.1467	35.98	20.3033	11.3967	14.8167	GO:000575	------	MAM33	Mitochondrial glycoprotein
BolK_1g06900	6.63667	9.17333	13.59	14.3167	11.4733	13.8233	22.1667	14.18	GO:0016021;GO:000827	------	zf-RING_2;zf-RING_11;zf-rbx1;zf-C3HC4_2;zf-C3HC4;zf-RING_5;zf-C3HC4_3;zf-RING_UBOX;Prok-RING_4	Ring finger domain;RING-like zinc finger;RING-H2 zinc finger domain;Zinc finger, C3HC4 type;Zinc finger, C3HC4 type;zinc-RING finger domain;Zinc finger, C3HC4 type;RING-type zinc-finger;Prokaryotic RING finger family 4
BolK_1g06910	9.71667	2.11	2.04667	5.93667	13.8033	4.45667	25.8333	32.3333	GO:0051537;GO:014064	------	Fer2	2Fe-2S iron-sulfur cluster binding domain
BolK_1g06920	33.3433	38.9833	24.6933	8.84	31.0067	35.2767	13.6333	25.2067	------	------	tify	tify domain
BolK_1g06930	0	0	0	0	0	0	0	0	GO:001602	------	------	------
BolK_1g06940	7.85667	9.37	7.24	7.46	9.03	6.48333	8.93333	6.95	------	------	------	------
BolK_1g06950	0	0	0	0	0	0	0	0	GO:001602	------	------	------
BolK_1g06960	0	0	0	0	0	0	0	0	------	------	------	------
BolK_1g06970	2.20333	0.22	0.193333	0.896667	1.73667	0	0	0	GO:0050661;GO:0050660;GO:000449	map00380	FMO-like;Pyr_redox_3;Lys_Orn_oxgnase;Pyr_redox_2;FAD_binding_3;NAD_binding_8	Flavin-binding monooxygenase-like;Pyridine nucleotide-disulphide oxidoreductase;L-lysine 6-monooxygenase/L-ornithine 5-monooxygenase;Pyridine nucleotide-disulphide oxidoreductase;FAD binding domain;NA
BolK_1g06980	1.77	1.10667	2.03	4.85	1.02333	1.67	10.8767	1.6	GO:0010366;GO:0009733;GO:0010311;GO:0016567;GO:0051865;GO:0006511;GO:0016740;GO:0046872;GO:000484	------	------	------
BolK_1g06990	0.756667	2.02333	2.21333	2.48667	1.98667	0.686667	0.866667	0.556667	------	map03008	WD40	WD domain, G-beta repeat
BolK_1g07000	0.723333	0.47	0.71	4.98333	0.68	0.25	0.123333	0.186667	GO:0006952;GO:0042742;GO:004353	------	RPW8	Arabidopsis broad-spectrum mildew resistance protein RPW8
BolK_1g07010	0	0	0	0	0	0	0	0	------	------	Transferase	Transferase family
BolK_1g07020	87.5	115.56	87.4733	82.6067	90.9	127.79	94.82	144.673	GO:0033179;GO:0016021;GO:004696	map04145;map00190	ATP-synt_C	ATP synthase subunit C
BolK_1g07030	20.4833	24.45	26.9067	32.0167	36.67	23.4133	20.92	19.8167	GO:0035999;GO:0019264;GO:0016021;GO:0004372;GO:0030170;GO:000545	map00460;map00630;map00670;map00260;map01240	SHMT;Beta_elim_lyase	Serine hydroxymethyltransferase;Beta-eliminating lyase
BolK_1g07040	0	0.003333	0	0.006667	0.36	0	0.006667	0	GO:0035999;GO:0019264;GO:0016021;GO:0004372;GO:0030170;GO:000545	------	HCO3_cotransp	HCO3- transporter family
BolK_1g07050	0.026667	0.05	0.093333	0.166667	1.15333	0.016667	0.02	0.323333	GO:0016021;GO:000524	------	Ion_trans;Ank_4;Ank_2;KHA;Ank_5;Ank;Ank_3;cNMP_binding;Ion_trans_2	Ion transport protein;Ankyrin repeats;Ankyrin repeats;KHA, dimerisation domain of potassium ion channel;Ankyrin repeats;Ankyrin repeat;Ankyrin repeat;Cyclic nucleotide-binding domain;Ion channel
BolK_1g07060	53.7933	93.68	55.3167	51.79	84.9267	63.2267	53.85	129.067	GO:0006122;GO:000575	map00190	UCR_14kD	Ubiquinol-cytochrome C reductase complex 14kD subunit
BolK_1g07070	7.24	58.6667	184.927	22.7967	47.01	57.8867	9.19333	78.1267	GO:0045489;GO:000979	------	DUF642	Protein of unknown function
BolK_1g07080	2.43667	4.28333	3.00333	3.88333	3.94667	2.03	1.55333	1.94667	GO:0009451;GO:0005634;GO:0003723;GO:000827	------	DYW_deaminase;PPR;PPR_2	DYW family of nucleic acid deaminases;PPR repeat;PPR repeat family
BolK_1g07090	4.36667	4.42667	5.64	6.49333	4.54333	6.46333	11.58	3.84333	GO:0009451;GO:0005634;GO:0003723;GO:000827	------	Agenet;ENT	Agenet domain;ENT domain
BolK_1g07100	1.85667	1.88	1.51	1.86667	2.28333	1.63	2.44333	1.85667	GO:1905639;GO:0009451;GO:0043231;GO:0005739;GO:000372	------	PPR_2;PPR;PPR_1;PPR_3;PPR_long;E_motif	PPR repeat family;PPR repeat;PPR repeat;Pentatricopeptide repeat domain;Pentacotripeptide-repeat region of PRORP;E motif
BolK_1g07110	25.4567	30.34	35.84	33.68	34.9233	30.8	20.99	19.2767	GO:0000413;GO:000375	------	Pro_isomerase	Cyclophilin type peptidyl-prolyl cis-trans isomerase/CLD
BolK_1g07120	83.16	88.3033	112.77	119.597	63.9967	116.89	97.94	105.65	GO:0030244;GO:0071555;GO:0016021;GO:0005886;GO:0016760;GO:004687	------	Cellulose_synt;zf-UDP;Glyco_trans_2_3;zf-RING_4	Cellulose synthase;Zinc-binding RING-finger;Glycosyl transferase family group 2;RING/Ubox like zinc-binding domain
BolK_1g07130	0	0.043333	0.023333	0	0.046667	0.023333	0	0	GO:0055085;GO:0016021;GO:000573	------	Mito_carr	Mitochondrial carrier protein
BolK_1g07140	12.94	13.0367	11.4167	20.5933	15.19	12.2767	19.19	16.4733	GO:0055085;GO:001602	------	Mito_carr	Mitochondrial carrier protein
BolK_1g07150	94.0467	96.6367	68.91	111.453	93.6867	102.56	102.487	175.893	GO:0008643;GO:0005794;GO:0016021;GO:0005802;GO:0000138;GO:0005886;GO:0005768;GO:001529	------	TPT;UAA;EamA	Triose-phosphate Transporter family;UAA transporter family;EamA-like transporter family
BolK_1g07160	0	0	0.02	0	0.02	0.016667	0.04	0	GO:0005975;GO:000465	map00040	Glyco_hydro_28	Glycosyl hydrolases family 28
BolK_1g07170	9.88333	11.3933	7.89333	8.56	10.5933	9.98	19.8133	18.6333	GO:0015031;GO:001649	------	Ist1	Regulator of Vps4 activity in the MVB pathway
BolK_1g07180	79.2133	71.7733	62.58	52.89	61.57	77.1333	66.5967	69.12	GO:0005737;GO:0005874;GO:000801	------	TPX2	Targeting protein for Xklp2
BolK_1g07190	0.01	0	0	0	0.01	0	0	0	------	------	DUF4283;zf-CCHC_4	Domain of unknown function;Zinc knuckle
BolK_1g07200	0.043333	0.083333	0.05	0.236667	0.19	0.016667	0.09	0.196667	GO:0006468;GO:0016021;GO:0004674;GO:0004672;GO:0005524;GO:010631	------	Pkinase;PK_Tyr_Ser-Thr;B_lectin	Protein kinase domain;Protein tyrosine and serine/threonine kinase;D-mannose binding lectin
BolK_1g07210	1.47667	1.88333	1.92333	7.56333	2.24667	0.313333	0.273333	0.143333	GO:0006468;GO:0046777;GO:0016021;GO:0031625;GO:0004674;GO:0004672;GO:0005524;GO:010631	------	Pkinase;PK_Tyr_Ser-Thr;B_lectin	Protein kinase domain;Protein tyrosine and serine/threonine kinase;D-mannose binding lectin
BolK_1g07220	15.1733	36.64	25.7433	22.0567	34.8967	10.4733	4.74333	6.88333	GO:0006355;GO:0005634;GO:0016021;GO:000371	------	------	------
BolK_1g07230	0.59	1.11	0.236667	0.746667	1.62333	0.256667	0.016667	0.013333	GO:0016020;GO:001675	------	Branch	Core-2/I-Branching enzyme
BolK_1g07240	28.2867	36.43	36.9467	54.1667	38.49	41.8967	58.4067	64.8067	GO:0006900;GO:0072583;GO:0048268;GO:0005794;GO:0005829;GO:0005886;GO:0005905;GO:0009504;GO:0005634;GO:0030136;GO:0032050;GO:0005545;GO:0005546;GO:0030276;GO:000014	------	ANTH;ENTH	ANTH domain;ENTH domain
BolK_1g07250	1.95333	7.77	9.96333	12.9233	1.26667	0.186667	0.093333	0.023333	GO:0006355;GO:0009734;GO:000563	map04075	AUX_IAA	AUX/IAA family
BolK_1g07260	0	0	0.063333	0	0	0	0	0	GO:0006508;GO:000823	------	------	------
BolK_1g07270	0	0	0	0	0	0	0	0	------	------	LRR_2	Leucine Rich Repeat
BolK_1g07280	1.99333	3.80667	7.55333	6.58333	3.15	6.64667	6.35	2.85333	GO:0000398;GO:000568	------	Ubiquitin_4;ubiquitin	Ubiquitin-like domain;Ubiquitin family
BolK_1g07290	9.23333	10.2467	11.83	12.5933	10.43	10.1467	14.8733	6.52333	GO:0006468;GO:0015986;GO:0009704;GO:1904216;GO:0031359;GO:0016021;GO:0045263;GO:0010006;GO:0009536;GO:0004672;GO:0015078;GO:000552	------	PK_Tyr_Ser-Thr;Pkinase;SH3_15	Protein tyrosine and serine/threonine kinase;Protein kinase domain;Mind bomb SH3 repeat domain
BolK_1g07300	126.88	44.64	55.1433	46.3767	78.26	84.7967	230.17	397.5	GO:0015986;GO:0045263;GO:0016021;GO:0009536;GO:001507	map00195;map00190	ATP-synt_B;DUF4407	ATP synthase B/B' C;Domain of unknown function
BolK_1g07310	41.81	14.0467	28.48	96.11	23.62	19.79	133.893	25.7667	------	------	------	------
BolK_1g07320	10.12	13.9333	18.39	19.7233	14.77	12.86	18.23	13.0033	GO:0016310;GO:0015937;GO:0004594;GO:000552	------	Fumble;ARMT1-like_dom	Fumble;Damage-control phosphatase ARMT1-like domain
BolK_1g07330	12.9467	8.89333	12.53	15.8967	8.87333	9.05667	16.6967	7.79667	GO:0015031;GO:0016020;GO:0005768;GO:003509	------	PX;FH2	PX domain;Formin Homology 2 Domain
BolK_1g07340	8.35667	5.98333	8.02667	12.81	8.78667	16.6033	35.6833	16.69	GO:0016192;GO:0005737;GO:001602	map04130	Synaptobrevin;Longin	Synaptobrevin;Regulated-SNARE-like domain
BolK_1g07350	39.97	69.4567	57.5667	43.0667	57.1433	49.8	35.85	49.3433	GO:0016021;GO:003024	------	EMC7_beta-sandw;CarboxypepD_reg;CarbopepD_reg_2	ER membrane protein complex subunit 7, beta-sandwich domain;Carboxypeptidase regulatory-like domain;CarboxypepD_reg-like domain
BolK_1g07360	12.9933	12.02	10.5267	10.24	11.8033	10.7867	8.49667	16.13	GO:0006486;GO:0010405;GO:0018258;GO:0016021;GO:0000139;GO:1990714;GO:001675	------	Galactosyl_T;DUF4094	Galactosyltransferase;Domain of unknown function
BolK_1g07370	0	0.07	0.133333	0	0	0	0	0	------	------	------	------
BolK_1g07380	0	0	0	0	0	0	0	0	GO:0004523;GO:000367	------	------	------
BolK_1g07390	0.403333	3.74333	2.16	0.813333	0.316667	2.57667	1.50333	0.716667	------	------	protein_MS5	Protein MS5
BolK_1g07400	3.26667	0.783333	0.126667	0.026667	0.086667	0.733333	0.21	0.343333	GO:0006310;GO:0006281;GO:0006260;GO:0005634;GO:000367	------	------	------
BolK_1g07410	0	0	0	0	0.216667	0	0	0	GO:0006659;GO:0016021;GO:0005789;GO:0106245;GO:000388	map00564	------	------
BolK_1g07420	0	0	0	0	0	0	0	0	------	------	------	------
BolK_1g07430	3.75667	2.75	3.02333	6	5.52667	2.22333	5.58333	11.17	------	------	PB1;TPR_11;TPR_19	PB1 domain;TPR repeat;Tetratricopeptide repeat
BolK_1g07440	41.68	35.25	28.7533	53.6267	39.8567	35.07	62.8933	46.9833	GO:0006851;GO:0051562;GO:0005739;GO:000550	------	EF-hand_1;EF-hand_6;EF-hand_8;EF-hand_5;EF-hand_7	EF hand;EF-hand domain;EF-hand domain pair;EF hand;EF-hand domain pair
BolK_1g07450	6.31667	12.6233	15.2	17.56	14.3733	11.2033	9.63	5.69	------	------	Neurochondrin	Neurochondrin
BolK_1g07460	21.57	13.6467	24.2633	23.5667	12.0767	20.4533	29.5933	11.0267	GO:0006355;GO:0005634;GO:000367	------	KNOX2;Homeobox_KN;KNOX1;ELK;Homeodomain	KNOX2 domain;Homeobox KN domain;KNOX1 domain;ELK domain;Homeodomain
BolK_1g07470	24.9233	16.7533	19.6367	38.5367	18.3533	14.4933	29.64	13.1	GO:001602	------	------	------
BolK_1g07480	55.44	53.1867	70.2967	155.373	66.27	53.94	146	63.7633	------	------	------	------
BolK_1g07490	0	0	0	0	0	0	0	0	GO:0005634;GO:0008270;GO:000367	------	------	------
BolK_1g07500	0.46	0.37	3.22333	1.33	1.05333	1.52	1.10333	7.58	GO:0006468;GO:0006520;GO:0009058;GO:0016021;GO:0004674;GO:0004069;GO:0008483;GO:0030170;GO:0004672;GO:000552	------	Pkinase;PK_Tyr_Ser-Thr	Protein kinase domain;Protein tyrosine and serine/threonine kinase
BolK_1g07510	47.84	50.01	37.6	33.8667	51.2933	49.87	54.8033	105.653	GO:0006468;GO:0006520;GO:0009058;GO:0016021;GO:0004069;GO:0008483;GO:0030170;GO:0004672;GO:000552	map00220;map00270;map00330;map00950;map00250;map00360;map00350;map00960;map00400	Aminotran_1_2	Aminotransferase class I and II
BolK_1g07520	769.157	655.307	612.177	397.693	615.637	816.52	453.2	608.293	GO:0006412;GO:0005840;GO:0022625;GO:1990904;GO:0003735;GO:000823	map03010	------	------
BolK_1g07530	0.3	0.133333	0.393333	0.4	0.403333	0.23	0.34	0.833333	GO:0006412;GO:0005840;GO:0016021;GO:1990904;GO:0003735;GO:000823	------	Peptidase_C97	PPPDE putative peptidase domain
BolK_1g07540	0	0	0	0	0	0	0	0	GO:0016021;GO:000827	map04141	------	------
BolK_1g07550	0	0	0	0	0	0	0	0	GO:000575	------	MAM33	Mitochondrial glycoprotein
BolK_1g07560	2.81	4.43333	1.89333	1.38667	2.49333	2.34667	3.35333	1.53	GO:0000160;GO:0009736;GO:0005634;GO:0003700;GO:000367	------	Response_reg	Response regulator receiver domain
BolK_1g07570	0	0.006667	0	0	0	0	0	0	GO:0005634;GO:0140658;GO:0005524;GO:000367	------	CHDII_SANT-like;SNF2-rel_dom;Helicase_C;DUF1087;ResIII	CHD subfamily II, SANT-like domain;SNF2-related domain;Helicase conserved C-terminal domain;CHD subfamily II, DUF1087;Type III restriction enzyme, res subunit
BolK_1g07580	0	0	0	0	0	0	0	0	GO:0005634;GO:0140658;GO:0005524;GO:000367	------	------	------
BolK_1g07590	33.2233	18.13	15.2767	18.2967	21.4667	31.7467	19.29	22.2367	------	------	Arm	Armadillo/beta-catenin-like repeat
BolK_1g07600	0.133333	0	0	0	0	0	0	0	------	------	------	------
BolK_1g07610	0	0	0	0	0	0	0	0	------	------	------	------
BolK_1g07620	2.89333	1.06333	0.673333	0.54	1.66667	1.40333	1.97333	4.99	------	------	PPR_2;PPR_1;PPR;PPR_3;PPR_long;MRP-S27	PPR repeat family;PPR repeat;PPR repeat;Pentatricopeptide repeat domain;Pentacotripeptide-repeat region of PRORP;Mitochondrial 28S ribosomal protein S27
BolK_1g07630	147.697	270.473	127.267	9.00667	168.8	115.17	5.42667	42.9267	GO:0016021;GO:000905	------	Cu_bind_like	Plastocyanin-like domain
BolK_1g07640	0	0.66	0	0	0	0	0	0	GO:001602	------	------	------
BolK_1g07650	0.28	0.513333	0.386667	0.166667	0.796667	0.25	0.196667	0.093333	GO:001602	------	------	------
BolK_1g07660	13.5733	17.37	26.1433	11.9567	17.49	3.23	1.13333	2.32333	GO:0045176;GO:0010229;GO:0048825;GO:0060918;GO:0099402;GO:0016567;GO:0010540;GO:0009908;GO:0009911;GO:0005770;GO:000588	------	NPH3	NPH3 family
BolK_1g07670	0	0	0	0.083333	0	0	0.153333	0	GO:001602	------	------	------
BolK_1g07680	2.59	12.4267	3.29333	13.64	1.40333	1.35667	2.15333	0.943333	GO:0005634;GO:0003700;GO:004356	------	WRKY;DUF4515	WRKY DNA -binding domain;Domain of unknown function
BolK_1g07690	0	0	0	0	0	0.043333	0	0	------	------	------	------
BolK_1g07700	0	0	0	0	0	0	0	0	------	------	------	------
BolK_1g07710	24.63	35.9267	30.5567	35.73	37.8033	37.01	21.4467	22.14	GO:0017183;GO:0032259;GO:000416	------	TP_methylase	Tetrapyrrole
BolK_1g07720	9.08333	7.75	6.65	5.73667	8.84	7.24333	6.29	9.29667	GO:0009247;GO:0016020;GO:0046509;GO:001675	map00561	MGDG_synth;Glyco_tran_28_C	Monogalactosyldiacylglycerol;Glycosyltransferase family 28 C-terminal domain
BolK_1g07730	18.1433	25.4433	27.37	23.2133	22.1467	29.4367	26.3233	18.6267	GO:0042742;GO:0006470;GO:0017018;GO:004687	------	PP2C;PP2C_2	Protein phosphatase 2C;Protein phosphatase 2C
BolK_1g07740	69.49	82.1567	67.5367	48.4767	69.3933	68.45	47.2767	71.5033	GO:0016192;GO:0006886;GO:0005795;GO:0005794;GO:0005886;GO:0003924;GO:000552	------	Arf;Roc;G-alpha;SRPRB;Ras;Gtr1_RagA;MMR_HSR1	ADP-ribosylation factor family;Ras of Complex, Roc, domain of DAPkinase;G-protein alpha subunit;Signal recognition particle receptor beta subunit;Ras family;Gtr1/RagA G protein conserved region;50S ribosome-binding GTPase
BolK_1g07750	6.54667	0.35	0	0.63	2.74667	1.38	16.1967	49.68	GO:0080143;GO:0006521;GO:0010585;GO:001602	------	------	------
BolK_1g07760	0	0	0	0	0	0	0	0	------	------	------	------
BolK_1g07770	0	0	0	0	0	0	0	0	GO:0006352;GO:000563	------	------	------
BolK_1g07780	47.16	41.0133	35.9933	41.2533	44.5467	37.6167	42.8367	33.1667	GO:0016573;GO:0006367;GO:0006352;GO:0000124;GO:0005634;GO:0005669;GO:199084	map03022	TFIID_30kDa	Transcription initiation factor TFIID 23-30kDa subunit
BolK_1g07790	15.7867	0.02	0.023333	0	0.033333	0.063333	0.833333	4.16	GO:0032259;GO:0016021;GO:0046983;GO:000817	------	Methyltransf_2;Dimerisation	O-methyltransferase domain;Dimerisation domain
BolK_1g07800	185.713	276.897	243.183	248.403	325.803	208.277	147.21	179.933	GO:0006412;GO:1990904;GO:0005840;GO:000373	map03010	Ribosomal_S6e	Ribosomal protein S6e
BolK_1g07810	8.80667	8.07	11.9033	28.33	9.99	13.1933	17.36	9.92667	GO:0006511;GO:0016579;GO:0016021;GO:0005634;GO:0003677;GO:0046872;GO:000484	------	UCH;UCH_1;zf-MYND	Ubiquitin carboxyl-terminal hydrolase;Ubiquitin carboxyl-terminal hydrolase;MYND finger
BolK_1g07820	1.02333	22.7533	10.01	6.30667	1.24	0.17	0.123333	0	GO:0016021;GO:0005634;GO:000367	------	B3	B3 DNA binding domain
BolK_1g07830	0.34	16.7533	20.2267	2.14	1.78667	0.236667	0	0.01	GO:0005634;GO:0016021;GO:000367	------	B3	B3 DNA binding domain
BolK_1g07840	0.013333	2.21667	1.91667	0.22	0.17	0.026667	0	0	GO:0006511;GO:0016579;GO:0016021;GO:0005634;GO:0003677;GO:0046872;GO:000484	------	B3	B3 DNA binding domain
BolK_1g07850	0	0.036667	0.14	0	0.06	0	0	0	GO:0046872;GO:001649	------	2OG-FeII_Oxy;DIOX_N	2OG-F;non-haem dioxygenase in morphine synthesis N-terminal
BolK_1g07860	0	0	0	0	0	0	0	0	------	------	------	------
BolK_1g07870	0	0	0	0	0	0	0	0	------	------	------	------
BolK_1g07880	0	0.416667	0.17	0	0	0	0	0.013333	GO:0005634;GO:000367	------	B3	B3 DNA binding domain
BolK_1g07890	0.23	0.653333	0.736667	0.596667	0.096667	0.033333	0.06	0.023333	GO:0006511;GO:0016579;GO:0016021;GO:0005634;GO:0003677;GO:0046872;GO:000484	------	B3	B3 DNA binding domain
BolK_1g07900	0.033333	0.24	0.093333	0	0.083333	0	0	0.026667	GO:0046872;GO:001649	------	2OG-FeII_Oxy;DIOX_N	2OG-F;non-haem dioxygenase in morphine synthesis N-terminal
BolK_1g07910	0	0	0	0	0	0	0	0	------	------	------	------
BolK_1g07920	10.5533	13.8	8.57333	1.96333	3.47667	2.33333	1.82	1.80667	GO:0005634;GO:000367	------	B3	B3 DNA binding domain
BolK_1g07930	6.27333	37.74	47.3833	6.51	14.87	4.23667	0.106667	0.203333	GO:0009908;GO:0005634;GO:000367	------	B3	B3 DNA binding domain
BolK_1g07940	20.47	13.7633	10.3367	3.75667	12.8633	12.7467	5.61667	18.88	GO:0005794;GO:0016021;GO:001675	------	Glyco_trans_2_3;Glyco_tranf_2_3;Glycos_transf_2;Glyco_transf_21	Glycosyl transferase family group 2;Glycosyltransferase like family 2;Glycosyl transferase family 2;Glycosyl transferase family 21
BolK_1g07950	8.11	7.16333	5.94333	7.23	7.95	5.71667	7.56667	8.23	GO:001602	------	------	------
BolK_1g07960	13.86	11.9133	13.17	7.61333	12.4667	16.9033	15.43	28.9533	GO:0010190;GO:004265	------	------	------
BolK_1g07970	13.9733	14.3233	12.22	37.7733	11.22	13.4233	13.7533	13.5367	GO:0005634;GO:0003700;GO:0043565;GO:000551	------	WRKY;Plant_zn_clust	WRKY DNA -binding domain;Plant zinc cluster domain
BolK_1g07980	4.84	4.07	3.58333	5.55333	3.71333	4.50333	8.63667	3.97333	GO:0015031;GO:0006887;GO:0000145;GO:000554	------	Exo70	Exo70 exocyst complex subunit
BolK_1g07990	0	0	0	0	0	0	0	0	GO:0016021;GO:0005506;GO:0016705;GO:0004497;GO:002003	------	p450	Cytochrome P450
BolK_1g08000	0	0	0	0	0	0	0	0	GO:000170	------	------	------
BolK_1g08010	46.0667	48.8133	44.8533	40.8467	48.22	45.6067	37.5333	51.0467	GO:0006886;GO:0016192;GO:0000139;GO:0030126;GO:000519	------	Adaptin_N;Coatamer_beta_C;Coatomer_b_Cpla;Cnd1	Adaptin N terminal region;Coatomer beta C-terminal region;Coatomer beta subunit appendage platform;non-SMC mitotic condensation complex subunit 1
BolK_1g08020	0	0.01	0	0	0	0	0	0.133333	GO:0016021;GO:0005506;GO:0016705;GO:0004497;GO:002003	------	p450	Cytochrome P450
BolK_1g08030	43.2667	61.5033	56.8333	53.28	80.2667	35.3267	27.2867	41.98	GO:0006412;GO:0005840;GO:1990904;GO:0005762;GO:0003735;GO:000372	map03010	Ribosomal_L28	Ribosomal L28 family
BolK_1g08040	0	0	1.04667	0	0	0	0.24	0.206667	GO:0080143;GO:001602	------	------	------
BolK_1g08050	0	0	0	0.106667	0.08	0	0	0	GO:0006508;GO:000823	------	------	------
BolK_1g08060	0	0	0	0	0	0	0	0	------	------	protein_MS5	Protein MS5
BolK_1g08070	2.02667	1.71667	2.21	2.98667	2.02333	1.81333	3.11667	1.43667	GO:007046	------	------	------
BolK_1g08080	1.43	0.996667	1.88667	1.67667	1.99	0.503333	0.823333	0.506667	GO:0006357;GO:0000124;GO:0070461;GO:000371	------	SAGA-Tad1	Transcriptional regulator of RNA polII, SAGA, subunit
BolK_1g08090	16.5667	17.4267	21.0967	22.47	23.0233	12.29	15.85	8.57667	GO:0071763;GO:000563	------	------	------
BolK_1g08100	25.9667	31.4333	39.72	35.8033	30.7267	33.0467	28.9533	22.2867	GO:0042273;GO:0090070;GO:0009631;GO:0005737;GO:0030687;GO:0005829;GO:0000976;GO:0008270;GO:000367	------	zf-C2H2_2;zf-C2H2_jaz	C2H2 type zinc-finger;Zinc-finger double-stranded RNA-binding
BolK_1g08110	14.0767	14.6867	25.6133	24.8233	13.9033	15.4333	26.6933	12.0433	------	------	DUF1644	Protein of unknown function
BolK_1g08120	6.3	2.4	4.55	10.9633	5.37667	3.88	19.26	7.74	GO:0009414;GO:0010109;GO:0010027;GO:0106310;GO:0015996;GO:0009637;GO:1902326;GO:0031540;GO:0080183;GO:0006468;GO:1902171;GO:0010114;GO:1901562;GO:0006995;GO:0009767;GO:1904143;GO:0080177;GO:0010287;GO:0005886;GO:0009507;GO:0004674;GO:0004672;GO:000552	------	ABC1;Pkinase;APH	ABC1 atypical kinase-like domain;Protein kinase domain;Phosphotransferase enzyme family
BolK_1g08130	0	0	0	0	0	0	0	0	GO:000990	------	------	------
BolK_1g08140	92.67	165.797	149.027	86.3533	118.66	105.803	93.0433	69.59	GO:000579	------	Rdx	Rdx family
BolK_1g08150	40.7	44.1467	40.3467	24.9967	33	40.7067	24.6133	35.1233	GO:0016021;GO:0005797;GO:001675	------	Branch	Core-2/I-Branching enzyme
BolK_1g08160	0	0	0	0	0	0	0	0	------	------	------	------
BolK_1g08170	0	0	0	0.023333	0.023333	0	0	0.093333	------	------	------	------
BolK_1g08180	0	0	0	0	0	0	0	0	------	------	------	------
BolK_1g08190	63.42	56.3133	53.6733	75.6433	47.2767	51.24	80.3733	53.9067	GO:0016021;GO:000372	------	ATG16	Autophagy protein 16
BolK_1g08200	0.81	0	0.1	0.033333	0.18	0.12	3.28333	12.3233	GO:001602	------	DUF599	Protein of unknown function, DUF599
BolK_1g08210	0	0	0	0	0	0	0.066667	0	------	------	------	------
BolK_1g08220	0	0	0	0	0	0	0	0	------	------	------	------
BolK_1g08230	0	0.02	0	0.06	0.053333	0	0	0.046667	GO:000973	map04075	Auxin_inducible	Auxin responsive protein
BolK_1g08240	93.6467	125.317	121.62	76.2033	114.29	103.867	52.4733	74.9167	GO:0051603;GO:0010498;GO:0010043;GO:0010363;GO:0005737;GO:0005839;GO:0005634;GO:0019774;GO:0004175;GO:000429	map03050	Proteasome	Proteasome subunit
BolK_1g08250	19.0967	27.2567	12.45	10.9	22.06	4.07	0.416667	1.09	GO:0006751;GO:0005737;GO:0016740;GO:000383	map00480	ChaC	ChaC-like protein
BolK_1g08260	0.183333	0.136667	0.016667	0.006667	0.043333	0.05	0.026667	0.053333	GO:0006468;GO:0016021;GO:0004791;GO:0005524;GO:000467	------	Pkinase;PK_Tyr_Ser-Thr;LRRNT_2;LRR_8;LRR_4	Protein kinase domain;Protein tyrosine and serine/threonine kinase;Leucine rich repeat N-terminal domain;Leucine rich repeat;Leucine Rich repeats
BolK_1g08270	3.04667	7.05333	18.32	21.56	7.00667	4.71	18.0933	4.01333	GO:0006468;GO:0016021;GO:0004672;GO:0005524;GO:000479	------	Thioredoxin_8;AhpC-TSA;Thioredoxin;Thioredoxin_2;C1_2;Redoxin	Thioredoxin-like;AhpC/TSA family;Thioredoxin;Thioredoxin-like domain;C1 domain;Redoxin
BolK_1g08280	20.4533	15.24	14.7733	13.88	20.55	11.0467	14.2967	11.7167	GO:0006265;GO:0005694;GO:0003917;GO:0046872;GO:000367	------	Topoisom_bac;Toprim;Toprim_C_rpt;zf-C4_Topoisom	DNA topoisomerase;Toprim domain;Topoisomerase C-terminal repeat;Topoisomerase DNA binding C4 zinc finger
BolK_1g08290	8.91	9.49667	10.2333	15.9033	10.2267	10.26	13.2033	8.56667	GO:0006874;GO:0006397;GO:0048471;GO:000372	------	CID;Surp	CID domain;Surp module
BolK_1g08300	62.3733	96.0367	87.04	92.3267	96.7333	74.3	59.5433	64.0733	GO:0006422;GO:0005737;GO:0017101;GO:0005829;GO:0003723;GO:0003677;GO:0004815;GO:000552	map00970	tRNA-synt_2;tRNA_anti-codon;tRNA-synt_2d	tRNA synthetases class II;OB-fold nucleic acid binding domain;tRNA synthetases class II core domain
BolK_1g08310	14.1167	17.28	18.53	27.14	15.3667	11.2867	24.5267	10.4167	------	------	------	------
BolK_1g08320	1.16	2.05	2.02333	3.80333	2.33333	0.843333	1.85	0.803333	GO:0006468;GO:0005524;GO:000467	------	PK_Tyr_Ser-Thr;Pkinase;ABC1;Haspin_kinase;Pkinase_fungal	Protein tyrosine and serine/threonine kinase;Protein kinase domain;ABC1 atypical kinase-like domain;Haspin like kinase domain;Fungal protein kinase
BolK_1g08330	14.9033	19.2933	36.5667	115.133	12.19	15.1733	110.883	7.80667	GO:0005975;GO:0046658;GO:0004553;GO:004297	map00500	Glyco_hydro_17;X8	Glycosyl hydrolases family 17;X8 domain
BolK_1g08340	6.95	7.01333	21.9367	32.7333	14.6867	9.23333	24.96	10.18	GO:001602	------	DUF1218	Protein of unknown function
BolK_1g08350	0.31	0.126667	1.84333	1.55667	0.963333	0.54	1.22667	0.316667	GO:0006355;GO:0018216;GO:0009909;GO:0043985;GO:0035246;GO:0034969;GO:0010220;GO:0005829;GO:0005634;GO:0016274;GO:000846	------	PRMT5;PRMT5_C;Methyltransf_25;Met_10	PRMT5 arginine-N-methyltransferase;PRMT5 oligomerisation domain;Methyltransferase domain;Met-10+ like-protein
BolK_1g08360	0.066667	0	0.216667	0.07	0.193333	0.05	0.066667	0	GO:0006468;GO:0007166;GO:0016021;GO:0005886;GO:0030247;GO:0004674;GO:000552	------	------	------
BolK_1g08370	0	0	0.026667	0.03	0.013333	0.036667	0.026667	0	GO:0006468;GO:0007166;GO:0016021;GO:0030247;GO:0004674;GO:000552	------	WAK;Pkinase;PK_Tyr_Ser-Thr;EGF_CA	Wall-associated kinase;Protein kinase domain;Protein tyrosine and serine/threonine kinase;Calcium-binding EGF domain
BolK_1g08380	0	0	0	0	0	0	0	0	GO:0005634;GO:000367	------	MBF1	Multiprotein bridging factor 1
BolK_1g08390	0	0	0	0	0	0.01	0	0	GO:0006468;GO:0007166;GO:0016021;GO:0030247;GO:0004674;GO:0005509;GO:000552	------	Pkinase;PK_Tyr_Ser-Thr;WAK;GUB_WAK_bind;EGF_CA;cEGF	Protein kinase domain;Protein tyrosine and serine/threonine kinase;Wall-associated kinase;Wall-associated receptor kinase galacturonan-binding;Calcium-binding EGF domain;Complement Clr-like EGF-like
BolK_1g08400	0	0	0	0	0	0	0	0	GO:0006468;GO:0007166;GO:0016021;GO:0005886;GO:0030247;GO:0004674;GO:0005509;GO:0005524;GO:010631	------	GUB_WAK_bind	Wall-associated receptor kinase galacturonan-binding
BolK_1g08410	1.46667	0.543333	0.786667	0.516667	0.626667	1.09	0.18	0.37	GO:0006468;GO:0007166;GO:0016021;GO:0005886;GO:0004674;GO:0005509;GO:000552	------	Pkinase;PK_Tyr_Ser-Thr;WAK;EGF_CA;GUB_WAK_bind	Protein kinase domain;Protein tyrosine and serine/threonine kinase;Wall-associated kinase;Calcium-binding EGF domain;Wall-associated receptor kinase galacturonan-binding
BolK_1g08420	0.083333	0	0.66	0.533333	0.206667	0	0.11	0	GO:0009249;GO:0005634;GO:0005739;GO:0003700;GO:0000976;GO:0033819;GO:000367	------	AP2	AP2 domain
BolK_1g08430	6.54	6.07667	9.77667	6.49333	9.77	4.04333	5.11	5.66	GO:0009249;GO:0005634;GO:0003700;GO:0033819;GO:000367	map00785;map01240	------	------
BolK_1g08440	35.57	6.54333	18.0667	37.6	29.2067	10.4367	21.0067	40.3833	GO:1902600;GO:0016021;GO:000952	------	CemA	CemA family
BolK_1g08450	11.5867	2.05	3.04667	2.54	4.13333	2.60333	1.21	0.94	GO:000847	------	Hydrolase_4;Abhydrolase_1;Abhydrolase_6;Peptidase_S9	Serine aminopeptidase, S33;alpha/beta hydrolase fold;Alpha/beta hydrolase family;Prolyl oligopeptidase family
BolK_1g08460	9.96	8.45	7.87	36.39	7.28333	11.73	22.0033	13.7067	GO:0005634;GO:000551	------	Calmodulin_bind;Calmod_bind_M;Calmod_bind_C	Calmodulin binding protein-like N-terminal domain;Calmodulin binding protein central domain;Calmodulin binding protein C-terminal domain
BolK_1g08470	60.2767	50.0667	39.8033	48.11	38.44	48.47	25.92	60.1133	GO:001602	------	DUF1068	Protein of unknown function
BolK_1g08480	4.5	2.9	4.21333	4.52	3.04667	10.12	6.67	2.24333	GO:0006508;GO:0016021;GO:0004180;GO:000823	------	Peptidase_S28;Hydrolase_4	Serine carboxypeptidase S28;Serine aminopeptidase, S33
BolK_1g08490	32.6633	21.6133	21.5533	9.09667	26.0733	32.0733	28.47	45.2933	GO:0006412;GO:0005840;GO:000373	------	------	------
BolK_1g08500	9.62333	16.2467	20.6933	17.8433	15.42	8.46333	10.8733	5.35	GO:0005634;GO:004698	------	HLH	Helix-loop-helix DNA-binding domain
BolK_1g08510	0	0	0	0	0	0.586667	0	0	------	------	------	------
BolK_1g08520	0	0	0	0	0	0	0	0	------	------	------	------
BolK_1g08530	0	0	0	0	0	0	0	0	GO:0006310;GO:0006281;GO:0006260;GO:0005634;GO:000367	------	Rep_fac-A_C	Replication factor-A C terminal domain
BolK_1g08540	201.4	88.63	185.797	92.08	106.867	272.02	502.467	288.763	GO:0006468;GO:0042538;GO:0010540;GO:0051592;GO:0007165;GO:0009414;GO:0009651;GO:0106310;GO:0005783;GO:0004674;GO:000552	------	Pkinase;PK_Tyr_Ser-Thr;NAF;Kinase-like;ABC1	Protein kinase domain;Protein tyrosine and serine/threonine kinase;NAF domain;Kinase-like;ABC1 atypical kinase-like domain
BolK_1g08550	0	0	0	0	0	0	0	0	------	------	------	------
BolK_1g08560	0	0	0	0	0	0	0	0	------	------	------	------
BolK_1g08570	21.5533	26.44	25.94	11.02	25.6533	25.1233	16.4	28.1967	GO:0006629;GO:0006636;GO:0031969;GO:0009536;GO:0016021;GO:0102841;GO:0102838;GO:0102836;GO:0102844;GO:0102873;GO:0102655;GO:0102850;GO:010283	------	FA_desaturase	Fatty acid desaturase
BolK_1g08580	0	0	0	0	0	0	0	0	GO:0009553;GO:0000741;GO:0009555;GO:0009567;GO:0010197;GO:0006412;GO:0005840;GO:0005634;GO:1990904;GO:0005739;GO:0005886;GO:0043565;GO:0003700;GO:0019843;GO:0003735;GO:0000976;GO:004687	------	------	------
BolK_1g08590	0	0	0	0	0	0	0	0	GO:0006636;GO:0006629;GO:0031969;GO:0016021;GO:0009536;GO:0102655;GO:0102838;GO:0102836;GO:0102834;GO:0102844;GO:0102873;GO:0102850;GO:010284	------	FA_desaturase	Fatty acid desaturase
BolK_1g08600	0	0	0	0	0	0	0	0	GO:001602	------	------	------
BolK_1g08610	21.2	25.16	18.33	19.7	30.94	20.17	10.8467	17.7667	GO:0006412;GO:0005737;GO:0005840;GO:1990904;GO:0003735;GO:000372	map03010	Ribosomal_L21p	Ribosomal prokaryotic L21 protein
BolK_1g08620	29.96	30.1867	22.71	20.5467	32.83	20.4133	18.7067	40.1567	GO:0006508;GO:0005737;GO:0030145;GO:007000	map00480	Peptidase_M17;Peptidase_M17_N	Cytosol aminopeptidase family, catalytic domain;Cytosol aminopeptidase family, N-terminal domain
BolK_1g08630	11.5233	13.45	20.14	12.3833	12.7467	14.78	15.4167	10.6	GO:000382	------	Exo_endo_phos	Endonuclease/Exonuclease/phosphatase family
BolK_1g08640	27.5933	30.75	33.53	43.2833	32.53	30.9533	30.46	23.29	GO:0006511;GO:0016579;GO:0005634;GO:0005829;GO:0004843;GO:000419	------	UCH;UCH_1	Ubiquitin carboxyl-terminal hydrolase;Ubiquitin carboxyl-terminal hydrolase
BolK_1g08650	0.056667	0	0	0	0	0	0	0	------	------	LTP_2	Probable lipid transfer
BolK_1g08660	0	0	0	0	0	0	0	0	GO:0006508;GO:000823	------	------	------
BolK_1g08670	18.28	10.96	15.5267	24.7133	8.60667	7.81	3.98667	2.27333	GO:0009725;GO:0009744;GO:0016021;GO:003802	------	HlyIII	Haemolysin-III related
BolK_1g08680	1.61333	0.893333	0.853333	1.02333	0.83	0.566667	4.20667	0.373333	GO:008011	------	Zein-binding	Zein-binding
BolK_1g08690	5.62	3.39	2.68333	2.27333	3.57333	3.17333	3.76667	6.55333	GO:0000079;GO:0006357;GO:0006281;GO:000567	------	PPR;PPR_2;PPR_3;PPR_1;PPR_long	PPR repeat;PPR repeat family;Pentatricopeptide repeat domain;PPR repeat;Pentacotripeptide-repeat region of PRORP
BolK_1g08700	0	0	0	0	0	0	0	0	GO:0006508;GO:0005576;GO:000418	------	Peptidase_S10	Serine carboxypeptidase
BolK_1g08710	120.517	111.997	147.707	56.2167	149.923	149.477	91.4367	206.59	GO:0006508;GO:0005576;GO:000418	------	Peptidase_S10	Serine carboxypeptidase
BolK_1g08720	7.67	5.6	10.9533	11.3533	7.12	5.6	11.9333	4.26333	GO:0000422;GO:0030242;GO:0034727;GO:0061709;GO:0000045;GO:0001934;GO:0019898;GO:0034045;GO:1990316;GO:0019901;GO:006009	map04136	ATG17_like;ATG11	Autophagy protein ATG17-like domain;Autophagy-related protein 11
BolK_1g08730	11.53	6.63	14.4467	18.5967	7.58	9.01	12.5533	5.83	------	------	------	------
BolK_1g08740	0	0	0	0	0	0	0	0.06	GO:001602	------	Peptidase_U4	Sporulation factor SpoIIGA
BolK_1g08750	8.59	7.97	6.62	5.25	5.93	7.31	4.29	3.99667	GO:000827	------	QWRF	QWRF family
BolK_1g08760	1.24	1.87	1.70667	1.64	2.03667	1.58667	1.11667	1.25	GO:000827	------	PPR_2;PPR;DYW_deaminase;PPR_1;PPR_3;E_motif;Eplus_motif;PPR_long	PPR repeat family;PPR repeat;DYW family of nucleic acid deaminases;PPR repeat;Pentatricopeptide repeat domain;E motif;E+ motif;Pentacotripeptide-repeat region of PRORP
BolK_1g08770	3.06667	1.36	1.99	1.52667	2.38	2.1	2.79333	2.05667	GO:000374	------	IF3_N	Translation initiation factor IF-3, N-terminal domain
BolK_1g08780	17.5233	26.5433	28.7367	39.5533	36.34	28.6767	28.28	28.72	GO:0008270;GO:0003723;GO:000374	------	MIF4G;MA3	MIF4G domain;MA3 domain
BolK_1g08790	15.66	23.0767	6.15	5.61	55.1533	1.82667	0.483333	4.69	------	------	------	------
BolK_1g08800	0	0	0	0	0	0	0	0	GO:001602	------	------	------
BolK_1g08810	60.34	91.76	71.8133	13.1033	67.9433	31.7567	12.0367	46.23	GO:001602	------	------	------
BolK_1g08820	47.2633	88.6467	69.7267	72.2767	62.72	39.33	69.95	52.47	GO:001602	------	Pmp3	Proteolipid membrane potential modulator
BolK_1g08830	139.7	1731.12	3275.62	5493.25	3571.44	3415.98	5953.78	4018.04	GO:0050832;GO:001602	------	Pmp3	Proteolipid membrane potential modulator
BolK_1g08840	1.32667	4.64667	3.34667	3.49	2.87	4.57333	2.98333	5.26667	GO:0031146;GO:001900	------	LRR_4;F-box-like	Leucine Rich repeats;F-box-like
BolK_1g08850	0	0	0	0	0	0	0.033333	0	------	------	DUF3700	Aluminium induced protein
BolK_1g08860	0	0	0	0	0.023333	0	0	0	------	------	PPR_2;PPR_1;PPR;PPR_3;PPR_long	PPR repeat family;PPR repeat;PPR repeat;Pentatricopeptide repeat domain;Pentacotripeptide-repeat region of PRORP
BolK_1g08870	0	0	0	0	0	0	0	0	------	------	PPR_2;PPR;PPR_1;PPR_3	PPR repeat family;PPR repeat;PPR repeat;Pentatricopeptide repeat domain
BolK_1g08880	0	0	0	0	0	0	0	0.05	------	------	F-box-like;LRR_4;F-box	F-box-like;Leucine Rich repeats;F-box domain
BolK_1g08890	0	0	0	0	0	0	0	0	------	------	------	------
BolK_1g08900	8.12667	8.85	11.8	16.5033	10.39	7.11667	15.6667	6.64333	GO:003101	------	------	------
BolK_1g08910	38.42	45.9167	52.4567	92.5167	48.3833	28.0733	54.1567	31.0033	GO:0006614;GO:0005785;GO:0005047;GO:0003924;GO:000552	map03060	SRP-alpha_N;SRP54;SRP54_N;AAA_22;AAA_17;AAA_30;AAA_16;Zeta_toxin	Signal recognition particle, alpha subunit, N-terminal;SRP54-type protein, GTPase domain;SRP54-type protein, helical bundle domain;AAA domain;AAA domain;AAA domain;AAA ATPase domain;Zeta toxin
BolK_1g08920	158.527	37.9233	26.5067	40.4033	35.0233	23.4767	42.62	31.07	GO:001678	------	GATase;Peptidase_C26;HTS	Glutamine amidotransferase class-I;Peptidase C26;Homoserine O-succinyltransferase
BolK_1g08930	0	0	0	0	0	0	0	0	------	------	------	------
BolK_1g08940	0	0	0	0	0	0	0	0	------	------	------	------
BolK_1g08950	6.09	4.70667	6.83	9.75	5.81333	7.03333	22.7167	5.72667	------	------	------	------
BolK_1g08960	0	0.116667	0.02	0	0.056667	0.02	0	0	GO:0016021;GO:0004714;GO:000552	------	Pkinase;PK_Tyr_Ser-Thr;LRRNT_2;LRR_4;ABC1;LRR_8	Protein kinase domain;Protein tyrosine and serine/threonine kinase;Leucine rich repeat N-terminal domain;Leucine Rich repeats;ABC1 atypical kinase-like domain;Leucine rich repeat
BolK_1g08970	0	0.846667	0.253333	0	0	0	0	0	GO:0010150;GO:0048653;GO:0007639;GO:0016021;GO:0004674;GO:0004714;GO:0005524;GO:0015026;GO:004280	------	------	------
BolK_1g08980	0.12	1.01	0.2	0.13	0.12	0.09	0	0	GO:0010150;GO:0048653;GO:0007639;GO:0016021;GO:0004674;GO:0004714;GO:0005524;GO:0015026;GO:004280	------	------	------
BolK_1g08990	0.053333	0	0.033333	0	0.033333	0	0	0	GO:0006417;GO:000372	------	------	------
BolK_1g09000	1.53	1.16667	2.32667	2.59667	1.96333	4.08667	4.68	2.61667	GO:0005634;GO:004698	------	------	------
BolK_1g09010	0	0	0	0	0	0	0	0	GO:0030163;GO:0005737;GO:0005634;GO:0000502;GO:0036402;GO:0016887;GO:000552	map03050	AAA	ATPase family associated with various cellular activities
BolK_1g09020	0	0	0	0	0	0	0	0	------	------	FBA_1;F-box;F-box-like	F-box associated;F-box domain;F-box-like
BolK_1g09030	0	0	0	0	0	0	0	0	------	------	------	------
BolK_1g09040	3.43667	3.72333	2.29333	1.79	7.06667	2.25667	1.03	4.65333	GO:0006624;GO:0005773;GO:0016021;GO:000578	------	TMEM208_SND2	SRP-independent targeting protein 2/TMEM208
BolK_1g09050	14.2033	0	0.05	0.1	0.136667	0.48	1.18667	3.79333	------	------	------	------
BolK_1g09060	0	0	0	0	0	0	0	0	------	------	B3	B3 DNA binding domain
BolK_1g09070	0	0	0	0	0	0.033333	0.043333	0.266667	GO:001602	------	DUF730;zf-GRF	Protein of unknown function;GRF zinc finger
BolK_1g09080	27.33	12.9267	11.06	39.79	10.2133	23.2433	49.3467	27.6833	GO:0005975;GO:0033481;GO:0050832;GO:0071456;GO:0050829;GO:0005794;GO:0016021;GO:0005802;GO:0000138;GO:0032580;GO:0005768;GO:005037	map00520;map01250;map00053;map01240	GDP_Man_Dehyd;Epimerase;RmlD_sub_bind;3Beta_HSD;Polysacc_synt_2;NAD_binding_4;NmrA;adh_short	GDP-mannose 4,6 dehydratase;NAD dependent epimerase/dehydratase family;RmlD substrate binding domain;3-beta hydroxysteroid dehydrogenase/isomerase family;Polysaccharide biosynthesis protein;Male sterility protein;NmrA-like family;short chain dehydrogenase
BolK_1g09090	0	0	0.346667	0	0	0	0	0	------	------	------	------
BolK_1g09100	0	0	0	0	0.033333	0	0	0	GO:0009734;GO:0016021;GO:000950	------	Tetraspanin;DUF2207;Anthrone_oxy	Tetraspanin family;Predicted membrane protein;Anthrone oxygenase
BolK_1g09110	0	0.08	0.053333	0.013333	0.04	0.086667	0.073333	0.04	GO:0016021;GO:0005886;GO:002285	------	EamA	EamA-like transporter family
BolK_1g09120	1.33	0.433333	3.18	0.173333	2.23667	4.22	2.79333	7.24667	GO:000635	------	------	------
BolK_1g09130	2.79	1.11333	1.77667	2.52667	3.58667	0.186667	0.92	1.10667	GO:0016567;GO:0016021;GO:003162	------	zf-RING_2;zf-RING_11;zf-rbx1;zf-C3HC4_2;zf-C3HC4;zf-ANAPC11;zf-RING_UBOX;zf-RING_5;zf-C3HC4_3	Ring finger domain;RING-like zinc finger;RING-H2 zinc finger domain;Zinc finger, C3HC4 type;Zinc finger, C3HC4 type;Anaphase-promoting complex subunit 11 RING-H2 finger;RING-type zinc-finger;zinc-RING finger domain;Zinc finger, C3HC4 type
BolK_1g09140	0	0	0	0	0	0	0	0	GO:0009627;GO:004804	------	DPBB_1	Lytic transglycolase
BolK_1g09150	3.53667	7.36	3.89333	4.33667	4.51	4.05667	3.30667	2.57333	GO:001602	------	zf-RING_2;zf-RING_11;zf-C3HC4_2;zf-rbx1;zf-RING_UBOX;zf-C3HC4;Prok-RING_4;zf-RING_5;zf-C3HC4_3	Ring finger domain;RING-like zinc finger;Zinc finger, C3HC4 type;RING-H2 zinc finger domain;RING-type zinc-finger;Zinc finger, C3HC4 type;Prokaryotic RING finger family 4;zinc-RING finger domain;Zinc finger, C3HC4 type
BolK_1g09160	7.11	9.69667	14.3233	13.1333	9.86	10.82	11.7233	7.56333	GO:0016021;GO:0005216;GO:000524	map04626	Ion_trans;cNMP_binding	Ion transport protein;Cyclic nucleotide-binding domain
BolK_1g09170	0	0	0	0	0	0	0	0	GO:0033314;GO:0006270;GO:0006260;GO:0005634;GO:0005664;GO:0046872;GO:0003688;GO:0016887;GO:0003677;GO:0003682;GO:000552	------	------	------
BolK_1g09180	0.08	0.03	0.08	0.086667	0.076667	0.19	0.443333	0.06	------	------	------	------
BolK_1g09190	3.73333	1.61	4.03	6.65	8.7	3.64333	3.34333	4.93333	------	------	------	------
BolK_1g09200	13.5167	2.83667	7.95333	9.84333	19.3767	5.21333	6.47333	6.68333	GO:0016310;GO:0007205;GO:0006952;GO:0048366;GO:0048364;GO:0003951;GO:0004143;GO:000552	map00564;map04070;map00561	DAGK_acc;DAGK_cat	Diacylglycerol kinase accessory domain;Diacylglycerol kinase catalytic domain
BolK_1g09210	4.12	5.33	4.21667	5.38667	3.86333	4.24667	9.55333	4.91	GO:0009607;GO:0005576;GO:000561	------	CAP	Cysteine-rich secretory protein family
BolK_1g09220	0	0	0	0	0	0	0	0	------	------	Kelch_1;Kelch_6;F-box;Kelch_4;F-box-like	Kelch motif;Kelch motif;F-box domain;Galactose oxidase, central domain;F-box-like
BolK_1g09230	0.113333	0.04	0.113333	3.69333	0.176667	0.023333	0.023333	0.17	GO:0042546;GO:0071555;GO:0010411;GO:0016021;GO:0048046;GO:0016762;GO:000455	------	Glyco_hydro_16;XET_C	Glycosyl hydrolases family 16;Xyloglucan endo-transglycosylase
BolK_1g09240	0.953333	0.543333	2.05	27.6267	0.2	0.966667	0.956667	0.113333	GO:0042546;GO:0071555;GO:0010411;GO:0016021;GO:0048046;GO:0016762;GO:000455	------	Glyco_hydro_16;XET_C	Glycosyl hydrolases family 16;Xyloglucan endo-transglycosylase
BolK_1g09250	0.183333	0.786667	0.986667	13.7967	1.24	0.393333	6.77333	1.82333	GO:0042546;GO:0071555;GO:0010411;GO:0016021;GO:0048046;GO:0016762;GO:000455	------	Glyco_hydro_16;XET_C	Glycosyl hydrolases family 16;Xyloglucan endo-transglycosylase
BolK_1g09260	27.7467	25.6933	32.31	42.1567	28.0267	30.64	36.67	33.55	GO:0006888;GO:0005737;GO:0016021;GO:000580	------	Yip1	Yip1 domain
BolK_1g09270	34.7233	28.2	45.7633	62.08	38.2167	14.6	3.88667	5.85	GO:0006950;GO:0016021;GO:0016887;GO:000552	------	AAA_assoc;AAA;DUF815;AAA_16;bpMoxR;RuvB_N	Domain associated at C-terminal with AAA;ATPase family associated with various cellular activities;Protein of unknown function;AAA ATPase domain;MoxR domain in the MoxR-vWA-beta-propeller ternary systems;Holliday junction DNA helicase RuvB P-loop domain
BolK_1g09280	0	0	0	0	0	0	0	0	------	------	F-box-like	F-box-like
BolK_1g09290	11.0367	13.6067	16.66	21.11	11.68	7.93333	19.5333	9.52	GO:0015031;GO:0048193;GO:001602	------	Syntaxin-6_N	Syntaxin 6, N-terminal
BolK_1g09300	2.16	0.08	0.11	0.073333	0.54	0.326667	0.283333	0.486667	------	------	------	------
BolK_1g09310	0	0	0	0	0	0	0.396667	0	GO:001602	------	------	------
BolK_1g09320	21.8033	12.33	28.1033	80.33	26.3333	12.23	35.3833	28.41	GO:0016021;GO:0005789;GO:0005829;GO:0050661;GO:0050660;GO:0003958;GO:0010181;GO:001649	------	FAD_binding_1;Flavodoxin_1;NAD_binding_1	FAD binding domain;Flavodoxin;Oxidoreductase NAD-binding domain
BolK_1g09330	14	7.91	10.2233	10.0233	16.0967	5.58333	12.7533	11.4633	GO:0010048;GO:0040029;GO:000563	------	PHD_Oberon;fn3	PHD - plant homeodomain finger protein;Fibronectin type III domain
BolK_1g09340	79.34	35.6233	65.3333	188.33	77.4133	45.7767	157.143	146.153	GO:1902600;GO:0034220;GO:0120029;GO:0051453;GO:0016021;GO:0005886;GO:0000287;GO:0016887;GO:0015662;GO:0008553;GO:000552	map00190	E1-E2_ATPase;Hydrolase;Cation_ATPase_N	E1-E2 ATPase;haloacid dehalogenase-like hydrolase;Cation transporter/ATPase, N-terminus
BolK_1g09350	34.9733	12.43	1.38333	0.726667	1.12	0	1.43333	12.16	GO:000635	------	------	------
BolK_1g09360	0.276667	0.013333	0.036667	0.043333	0.076667	0	0	0	GO:0042744;GO:0006979;GO:0005576;GO:0020037;GO:0140825;GO:004687	map00940	peroxidase	Peroxidase
BolK_1g09370	0	0	0.293333	0	0	0	0.113333	0	------	------	Myb_DNA-binding	Myb-like DNA-binding domain
BolK_1g09380	15.8133	21.5	20.4267	23.1067	20.8367	17.74	20.13	22.7633	GO:0007015;GO:0051693;GO:0051014;GO:005101	------	Gelsolin;VHP	Gelsolin repeat;Villin headpiece domain
BolK_1g09390	5.75333	9.15667	10.4167	11.8833	10.4167	7.26	6.62333	4.2	GO:0042254;GO:000573	------	Urb2	Urb2/Npa2 family
BolK_1g09400	0	0	0	0	0	0	0	0	GO:0090406;GO:0005615;GO:0050525;GO:001678	------	Lipase_GDSL	GDSL-like Lipase/Acylhydrolase
BolK_1g09410	0	0	0	0	0	0	0	0	GO:0090406;GO:0005615;GO:0050525;GO:001678	------	------	------
BolK_1g09420	3.21	7.23667	2.67333	0.35	5.56333	3.13667	0.3	0.3	------	------	DUF632;DUF630	Protein of unknown function;Protein of unknown function
BolK_1g09430	0.063333	0.003333	0.01	0	0	0	0.04	0.04	GO:0016021;GO:0015086;GO:0019829;GO:0016887;GO:0005385;GO:0046872;GO:000552	------	E1-E2_ATPase;Hydrolase	E1-E2 ATPase;haloacid dehalogenase-like hydrolase
BolK_1g09440	1.35	0.353333	0.733333	0.136667	0.503333	1.88	2.64333	4.47333	GO:0055069;GO:0016021;GO:0005886;GO:0046872;GO:0019829;GO:0016887;GO:000552	------	E1-E2_ATPase;Hydrolase	E1-E2 ATPase;haloacid dehalogenase-like hydrolase
BolK_1g09450	0.14	0.183333	0	0.05	0	0	0.046667	0	GO:0071932;GO:0006281;GO:0033567;GO:0010073;GO:0005737;GO:0016021;GO:0005694;GO:0005634;GO:0051539;GO:0017116;GO:0017108;GO:0003723;GO:0016887;GO:0003677;GO:0046872;GO:000552	map03030	AAA_12;AAA_11	AAA domain;AAA domain
BolK_1g09460	0	0	0	0	0	0	0	0	GO:0055069;GO:0016021;GO:0005886;GO:0015086;GO:0019829;GO:0016887;GO:0005385;GO:0046872;GO:000552	------	E1-E2_ATPase;Hydrolase	E1-E2 ATPase;haloacid dehalogenase-like hydrolase
BolK_1g09470	0	0	0	0	0	0	0.02	0.01	GO:0055069;GO:0016021;GO:0005886;GO:0015086;GO:0046872;GO:0005385;GO:0019829;GO:0016887;GO:000552	------	Hydrolase	haloacid dehalogenase-like hydrolase
BolK_1g09480	0.733333	0.31	0.81	0.113333	0.256667	0.666667	0.436667	1.07667	------	------	------	------
BolK_1g09490	6.22667	16.0667	11.6067	5.70667	9.61333	6.03	0.766667	1.73333	GO:001602	------	------	------
BolK_1g09500	4.02667	3.59	6.33	8.58333	5.69667	4.36	12.1867	6.87	GO:0006355;GO:0009734;GO:0005634;GO:000367	------	Auxin_resp;B3	Auxin response factor;B3 DNA binding domain
BolK_1g09510	0	0.006667	0	0	0	0	0	0	GO:0006508;GO:0005576;GO:000419	------	TAXi_N;TAXi_C;Asp	Xylanase inhibitor N-terminal;Xylanase inhibitor C-terminal;Eukaryotic aspartyl protease
BolK_1g09520	36.9833	26.73	22.7967	6.33333	26.67	60.0133	34.1667	78.8167	GO:0006508;GO:0016020;GO:000425	------	Peptidase_S8;Inhibitor_I9;fn3_6;fn3_5;PA	Subtilase family;Peptidase inhibitor I9;Fibronectin type-III domain;Fn3-like domain;PA domain
BolK_1g09530	0.463333	0.136667	0.223333	0.276667	0.183333	2.03333	4.09667	1.59	GO:0016021;GO:001509	------	MFS_MOT1	Molybdate transporter of MFS superfamily
BolK_1g09540	0	0.19	0.103333	0.113333	0.18	1.39	2.28333	0.813333	GO:0016021;GO:001509	------	MFS_MOT1	Molybdate transporter of MFS superfamily
BolK_1g09550	2.48667	2.04	2.47	1.97333	2.34667	2.67	1.86333	2.16333	GO:0006468;GO:0016021;GO:0004674;GO:000552	------	Malectin_like;Pterin_bind;PK_Tyr_Ser-Thr;Pkinase;HPPK;LRR_8;LRR_4	Malectin-like domain;Pterin binding enzyme;Protein tyrosine and serine/threonine kinase;Protein kinase domain;7,8-dihydro-6-hydroxymethylpterin-pyrophosphokinase;Leucine rich repeat;Leucine Rich repeats
BolK_1g09560	13.66	14.8333	23.0967	35.9667	17.1	16.7067	24.7067	12.6	GO:001602	------	------	------
BolK_1g09570	35.5533	12.62	10.7667	16.55	7.42333	13.2667	57.7033	15.98	GO:0090630;GO:000509	------	RabGAP-TBC	Rab-GTPase-TBC domain
BolK_1g09580	1.03333	1.55667	0	1.29667	0	0	1.23667	0.616667	------	------	------	------
BolK_1g09590	7.25	5.98333	6.05333	5.58	6.39	6.27	7.33	4.92667	GO:0009733;GO:0006325;GO:0006355;GO:0045893;GO:0005634;GO:0043565;GO:0046872;GO:0003677;GO:000368	------	PHD;Homeodomain	PHD-finger;Homeodomain
BolK_1g09600	0	0	0	0	0	0	0	0	GO:0080183;GO:0048564;GO:0009535;GO:001602	------	------	------
BolK_1g09610	0.666667	0.016667	0.05	0.06	0.073333	0.02	0.396667	0.213333	GO:0005634;GO:004698	------	HLH	Helix-loop-helix DNA-binding domain
BolK_1g09620	1.23	0.826667	0.8	2.34667	1.19	0.89	1.67	0.653333	GO:0006508;GO:0008234;GO:000016	------	Clp_N	Clp amino terminal domain, pathogenicity island component
BolK_1g09630	0.183333	0.24	0.163333	0.09	0.563333	0.27	0.316667	0.313333	GO:0006508;GO:0008234;GO:000016	------	protein_MS5;Peptidase_C1;Cation_ATPase	Protein MS5;Papain family cysteine protease;Cation transport ATPase
BolK_1g09640	125.31	135.033	179.46	169.12	176.693	130.293	154.063	141.797	------	------	protein_MS5	Protein MS5
BolK_1g09650	34.4567	50.37	52.5467	51.5133	56.3733	33.5533	38.0067	33.0867	------	------	protein_MS5	Protein MS5
BolK_1g09660	23.6333	31.7667	28.3867	23.3533	27.9633	18.2467	18.96	18.8467	------	------	protein_MS5	Protein MS5
BolK_1g09670	40.79	25.4833	38.9467	34.6133	32.3733	18.95	21.7667	38.5667	------	------	protein_MS5	Protein MS5
BolK_1g09680	0	0	0	0	0	0	0	0	------	------	protein_MS5	Protein MS5
BolK_1g09690	0	0	0	0	0	0	0	0	------	------	------	------
BolK_1g09700	12.6367	3.24333	0	5.92333	1.44333	1.77	38.03	14.3067	------	------	------	------
BolK_1g09710	0	0	0	0	0	0	0	0	GO:0006310;GO:0006281;GO:0006260;GO:0005634;GO:000367	------	Rep_fac-A_C	Replication factor-A C terminal domain
BolK_1g09720	0	0	0	0	0	0	0	0.04	------	------	------	------
BolK_1g09730	13.8933	12.7533	15.9967	22.34	12.5367	10.7367	17.6133	15.4867	GO:0005887;GO:0016021;GO:0043231;GO:0019829;GO:0005516;GO:0016887;GO:0005388;GO:000552	------	Cation_ATPase_C;E1-E2_ATPase;Hydrolase;CaATP_NAI;Cation_ATPase;Cation_ATPase_N	Cation transporting ATPase, C-terminus;E1-E2 ATPase;haloacid dehalogenase-like hydrolase;Ca2+-ATPase N terminal autoinhibitory domain;Cation transport ATPase;Cation transporter/ATPase, N-terminus
BolK_1g09740	49.9867	58.49	52.1967	29.0067	59.94	48.0633	19.6867	51.5367	GO:0006486;GO:0016021;GO:0008250;GO:001674	------	OST3_OST6	OST3 / OST6 family, transporter family
BolK_1g09750	8.5	11.1833	17.17	15.2167	10.39	14.6533	18.11	9.78667	GO:0072718;GO:0010497;GO:0006282;GO:0048700;GO:0009663;GO:2000280;GO:0006974;GO:0009793;GO:0009555;GO:0048481;GO:0010044;GO:0031570;GO:0005737;GO:000563	------	WD40	WD domain, G-beta repeat
BolK_1g09760	16.2033	9.68667	9.55	15.8167	15.3033	7.47	13.7633	10.0333	GO:0019344;GO:0009088;GO:0005737;GO:0009570;GO:0009507;GO:0005886;GO:0030170;GO:000479	map00750;map00260	PALP	Pyridoxal-phosphate dependent enzyme
BolK_1g09770	16.11	24.0633	24.19	24.0567	26.4633	21.78	14.15	17.2767	GO:0009910;GO:1904278;GO:0051568;GO:0016441;GO:0010452;GO:0080008;GO:0005634;GO:001659	map03018	WD40;ANAPC4_WD40;NBCH_WD40;eIF2A	WD domain, G-beta repeat;Anaphase-promoting complex subunit 4 WD40 domain;Neurobeachin beta propeller domain;Eukaryotic translation initiation factor eIF2A
BolK_1g09780	14.82	24.1667	30.95	40.72	20.51	23.6767	43.65	12.8833	GO:0006378;GO:0006397;GO:0005849;GO:000372	map03015	NUDIX_2	Nucleotide hydrolase
BolK_1g09790	33.65	67.7	66.0867	67.8867	53.4033	48.09	31.9	33.1533	GO:0006468;GO:0004674;GO:000552	map04016	Pkinase;PK_Tyr_Ser-Thr;ABC1;Kinase-like;APH	Protein kinase domain;Protein tyrosine and serine/threonine kinase;ABC1 atypical kinase-like domain;Kinase-like;Phosphotransferase enzyme family
BolK_1g09800	0.036667	0.133333	0.19	0.363333	0.373333	0.036667	0.013333	0.043333	GO:0016042;GO:001629	------	Patatin	Patatin-like phospholipase
BolK_1g09810	8.30333	6.07	7.13667	9.20333	6.52	5.88667	9.21	5.74667	------	------	------	------
BolK_1g09820	0.316667	0	0	5.68333	0	0.22	0.203333	0.37	GO:0005634;GO:0016787;GO:004687	------	------	------
BolK_1g09830	0	0	0	0	0	0	0	0	------	------	------	------
BolK_1g09840	0	0	0	0	0	0	0	0	------	------	------	------
BolK_1g09850	0.01	0	0	0.01	0	0	0.02	0.03	GO:0006487;GO:0016021;GO:0034998;GO:004687	------	C1_2;C1_1;PHD	C1 domain;Phorbol esters/diacylglycerol binding domain;PHD-finger
BolK_1g09860	26.7867	33.8267	31.6333	18.6633	34.5967	27.1133	28.9333	43.3867	GO:0006487;GO:0016021;GO:003499	------	Ost5	Oligosaccharyltransferase subunit 5
BolK_1g09870	5.35333	10.9	15.0633	4.52667	14.6933	6.37667	2.02667	2.55667	GO:0006338;GO:0043966;GO:0006355;GO:0098532;GO:0010629;GO:0080182;GO:0035098;GO:0005634;GO:004239	------	WD40;CAF1C_H4-bd	WD domain, G-beta repeat;Histone-binding protein RBBP4 or subunit C of CAF1 complex
BolK_1g09880	17.3933	8.16	17.9367	17.5367	23.82	30.93	17.8467	29.6967	GO:001649	map00330;map00410	Amino_oxidase;NAD_binding_8;NAD_binding_9	Flavin containing amine oxidoreductase;NA;FAD-NA
BolK_1g09890	0	0	0	0	0	0	0	0	------	------	------	------
BolK_1g09900	0	0	0	0	0	0	0	0	------	------	------	------
BolK_1g09910	0	0.1	0.316667	0.226667	0.01	0.26	0.066667	0.213333	------	------	DUF4216	Domain of unknown function
BolK_1g09920	0	0	0	0	0	0	0	0	------	------	------	------
BolK_1g09930	1152.18	534.917	345.107	86.3867	655.04	589.27	75.57	279.38	------	------	Phosphodiest;Sulfatase	Type I phosphodiesterase / nucleotide pyrophosphatase;Sulfatase
BolK_1g09940	11.0567	17.8467	22.8467	12.5533	14.2533	2.77333	0.1	0.393333	------	------	Phosphodiest;Sulfatase	Type I phosphodiesterase / nucleotide pyrophosphatase;Sulfatase
BolK_1g09950	5.63667	7.9	7.96333	15.66	9.37667	9.91	21.2533	8.61	GO:001602	map00770;map00230;map00760;map01232;map00240;map00500;map00740	Phosphodiest;Thioredoxin;Sulfatase	Type I phosphodiesterase / nucleotide pyrophosphatase;Thioredoxin;Sulfatase
BolK_1g09960	7.99	6.14	8.55667	11.13	12.48	4.38333	7.04333	9.31	GO:001602	------	------	------
BolK_1g09970	0	0	0.03	0	0	0	0	0.023333	GO:0016192;GO:0005794;GO:0016021;GO:000578	------	PRA1	PRA1 family protein
BolK_1g09980	0	0	0	0	0	0	0	0	GO:004687	------	------	------
BolK_1g09990	0.073333	0.076667	0	0.48	0.133333	0.206667	0	0.056667	GO:0006310;GO:0006281;GO:0006260;GO:0005634;GO:000367	------	------	------
BolK_1g10000	0	0	0	0	0	0	0	0	GO:0006310;GO:0006281;GO:0006260;GO:0005634;GO:000367	------	------	------
BolK_1g10010	0	0	0	0	0	0	0	0	GO:0033962;GO:0034063;GO:0017148;GO:0010494;GO:0000932;GO:0016021;GO:0016787;GO:0003724;GO:0003676;GO:0005524;GO:000372	map03018	DEAD	DEAD/DEAH box helicase
BolK_1g10020	0	0	0	0	0	0	0	0	GO:0006888;GO:0042147;GO:0016021;GO:0005829;GO:0003676;GO:000552	------	------	------
BolK_1g10030	0	0	0	0	0	0	0	0	GO:0009972;GO:0005829;GO:0047844;GO:0008270;GO:000412	map00240;map01232	dCMP_cyt_deam_2	Cytidine and deoxycytidylate deaminase zinc-binding region
BolK_1g10040	0	0	0	0	0	0	0	0	GO:0009664;GO:0005829;GO:0005886;GO:000508	------	PRONE	PRONE
BolK_1g10050	0	0	0	0	0	0	0	0	GO:0006310;GO:0005975;GO:0006281;GO:0006260;GO:0005634;GO:0004614;GO:000367	------	------	------
BolK_1g10060	0	0	0	0	0	0	0	0	GO:0008270;GO:000367	------	zf-AN1;zf-A20	AN1-like Zinc finger;A20-like zinc finger
BolK_1g10070	0	0	0	0.14	0	0	0	0	GO:001602	map00350	------	------
BolK_1g10080	0	0	0	0	0	0	0	0	GO:0031146;GO:000484	------	------	------
BolK_1g10090	1.00667	1.38667	1.44667	2.97333	0.793333	1.4	2.51333	1.62667	GO:0015031;GO:000810	------	Myb_DNA-bind_3	Myb/SANT-like DNA-binding domain
BolK_1g10100	10.02	11.2367	9.95333	11.64	15.5467	7.09	7.42333	10.8033	------	------	protein_MS5	Protein MS5
BolK_1g10110	0	0	0	0	0.043333	0.033333	0	0.036667	GO:0006508;GO:000823	------	Peptidase_C1	Papain family cysteine protease
BolK_1g10120	6.50667	7.42667	7.27667	6.76667	6.53	5.73	6.76	7.14	GO:0009245;GO:0016791;GO:0046872;GO:001674	map00750;map01240	Put_Phosphatase	Putative Phosphatase
BolK_1g10130	13.95	9.82333	10.4767	16.3767	10.1067	14.4233	14.78	8.50667	GO:0009408;GO:0061077;GO:0016021;GO:0005783;GO:004418	------	------	------
BolK_1g10140	9.05667	36.1733	47.7433	42.7433	39.1933	39.1133	14.7233	22.8267	GO:0018216;GO:001627	------	Methyltransf_25;PrmA;Methyltransf_11;MTS;Methyltransf_31;Methyltransf_23;PRMT5	Methyltransferase domain;Ribosomal protein L11 methyltransferase;Methyltransferase domain;Methyltransferase small domain;Methyltransferase domain;Methyltransferase domain;PRMT5 arginine-N-methyltransferase
BolK_1g10150	27.05	43.3267	41.1433	44.6933	45.0733	27.6267	38.42	34.2	GO:0030145;GO:007000	------	Peptidase_M24;AMP_N	Metallopeptidase family M24;Aminopeptidase P, N-terminal domain
BolK_1g10160	66.4867	89.8167	62.5267	45.9567	91.7433	68.7333	54.3267	94.09	GO:0015986;GO:0000276;GO:001507	map00190	ATP-synt_G	Mitochondrial ATP synthase g subunit
BolK_1g10170	0.106667	0.126667	0.28	0.836667	0.786667	0.243333	1.31667	0.723333	GO:004687	------	HMA	Heavy-metal-associated domain
BolK_1g10180	0	0	0.106667	0.073333	0.036667	0	0.07	0	GO:0006644;GO:0009555;GO:0009860;GO:0050482;GO:0016042;GO:0009846;GO:0005794;GO:0005783;GO:0005576;GO:0005543;GO:0047498;GO:0005509;GO:000462	------	Phospholip_A2_1	Phospholipase A2
BolK_1g10190	0	0	0	0	0	0	0	0	GO:0006468;GO:0016021;GO:0004674;GO:000552	------	Malectin_like;PK_Tyr_Ser-Thr;Pkinase;LRR_8;LRR_4	Malectin-like domain;Protein tyrosine and serine/threonine kinase;Protein kinase domain;Leucine rich repeat;Leucine Rich repeats
BolK_1g10200	2.48667	2.52	0.423333	0.263333	6.1	0.806667	0	0.116667	GO:0005634;GO:000367	------	B3	B3 DNA binding domain
BolK_1g10210	0	0	0	0	0	0	0	0	------	------	------	------
BolK_1g10220	2.05667	2.88	3.95	7.03	1.93667	3.75667	6.39	3.56333	GO:0015031;GO:000810	------	Ist1	Regulator of Vps4 activity in the MVB pathway
BolK_1g10230	122.233	161.667	125.573	112.98	158.723	126.113	78.05	103.077	GO:0006412;GO:0000325;GO:0022626;GO:0005840;GO:1990904;GO:0005739;GO:0042788;GO:0022627;GO:000373	map03010	Ribosomal_S8	Ribosomal protein S8
BolK_1g10240	2.94333	2.42	2.66333	2.58	2.43	2.66333	5.50333	2.31333	------	------	F-box-like	F-box-like
BolK_1g10250	262.983	407.34	296.527	188.297	406.17	271.867	135.373	284.74	GO:0006412;GO:0005840;GO:0022625;GO:1990904;GO:0003735;GO:0000976;GO:000372	map03010	Ribosomal_L28e	Ribosomal L28e protein family
BolK_1g10260	12.0867	15.0567	17.34	20.5233	21.1367	14.9933	15.3667	13.91	------	------	DUF3531	Protein of unknown function
BolK_1g10270	293.19	275.14	237.837	161.413	328.533	514.707	193.937	317.313	GO:0006412;GO:0009536;GO:0022627;GO:0005730;GO:1990904;GO:0005739;GO:0005886;GO:0005840;GO:0003735;GO:000372	map03010	Ribosomal_S30	Ribosomal protein S30
BolK_1g10280	6.59	6.33333	8.43	10.2033	6.83667	5.19333	8.45	3.86	GO:0006468;GO:0009555;GO:0030242;GO:0016236;GO:0006623;GO:0045324;GO:0009846;GO:0048015;GO:0005770;GO:0005942;GO:0016020;GO:0071561;GO:0034272;GO:0034271;GO:0010008;GO:0004674;GO:000552	map04136	Pkinase;WD40;PK_Tyr_Ser-Thr;HEAT;NBCH_WD40	Protein kinase domain;WD domain, G-beta repeat;Protein tyrosine and serine/threonine kinase;HEAT repeat;Neurobeachin beta propeller domain
BolK_1g10290	27.67	42.08	21.05	12.1267	23.2467	26.6133	9.65333	22.6167	GO:0005975;GO:0004553;GO:004297	------	Glyco_hydro_17;X8	Glycosyl hydrolases family 17;X8 domain
BolK_1g10300	277.943	227.603	193.167	200.933	188.163	259.573	413.617	749.297	GO:0009826;GO:0006952;GO:0048366;GO:0042989;GO:0010229;GO:0048527;GO:0008154;GO:0005737;GO:0005856;GO:0009524;GO:0005819;GO:0005829;GO:0005730;GO:0005739;GO:0005886;GO:0005634;GO:0009506;GO:0005938;GO:0003779;GO:000378	------	Profilin	Profilin
BolK_1g10310	0.09	0.1	0	0.046667	0	0	0	0.036667	GO:0042989;GO:0005737;GO:0005856;GO:0005634;GO:0005938;GO:0003779;GO:000378	------	Profilin	Profilin
BolK_1g10320	90.72	77.5033	64.5933	94.2467	65.71	69.14	87.5867	58.1	GO:0030968;GO:0006950;GO:0030433;GO:0016021;GO:0000839;GO:0005789;GO:0030176;GO:005178	map04141	DER1	Der1-like family
BolK_1g10330	0	0	0	0	0	0	0	0	GO:0000398;GO:0005689;GO:0017069;GO:0003723;GO:000372	------	------	------
BolK_1g10340	25.78	73.9567	8.59667	1.49	18.2167	10.93	2.31667	26.8267	------	------	DUF1005	Protein of unknown function
BolK_1g10350	0	0.13	0	0	0	0	0	0	GO:0050832;GO:0031640;GO:001602	------	SLR1-BP	S locus-related glycoprotein 1 binding pollen coat protein
BolK_1g10360	0	0	0	0	0	0	0	0	GO:0006508;GO:000823	------	------	------
BolK_1g10370	4.95333	5.48667	6.70333	3.49	4.18333	7.46333	10.2033	10.0133	------	------	------	------
BolK_1g10380	0	0	0	0	0	0	0	0	GO:0050832;GO:0031640;GO:001602	------	SLR1-BP	S locus-related glycoprotein 1 binding pollen coat protein
BolK_1g10390	0	0	0.05	0	0.053333	0.04	0.15	0.04	GO:0046872;GO:0045735;GO:0003993;GO:000367	------	Acid_phosphat_B	HAD superfamily, subfamily IIIB
BolK_1g10400	6.73333	4.58333	5.22333	3.05	4.35	8.31	6.08	6.37333	GO:0016021;GO:003017	------	------	------
BolK_1g10410	0	0	0	0	0	0	0	0	GO:0045735;GO:000399	------	Acid_phosphat_B	HAD superfamily, subfamily IIIB
BolK_1g10420	1.07	0.343333	0.863333	1.13333	1.13667	1.21333	1.57667	2.15333	GO:0006355;GO:0016021;GO:0005634;GO:0003700;GO:0000976;GO:000367	------	NAM	No apical meristem
BolK_1g10430	16.4067	13.4967	13.8367	6.65333	8.79333	14.25	18.38	20.6767	GO:0006002;GO:0005737;GO:0005829;GO:0005886;GO:0005524;GO:0003872;GO:004687	map03018;map00010;map00030;map00051;map00052	PFK	Phosphofructokinase
BolK_1g10440	2.12333	0.346667	0.476667	0.29	0.673333	0.886667	4.07	1.10333	GO:0006751;GO:0016021;GO:0005886;GO:0016746;GO:003637	map00460;map00590;map00480;map00430	G_glu_transpept	Gamma-glutamyltranspeptidase
BolK_1g10450	0	0	0	0	0	0	0	0	------	------	------	------
BolK_1g10460	71.4133	24.4433	45.52	32.3533	10.4533	17.9267	11.8167	1.07667	GO:0006355;GO:0005886;GO:004687	------	zf_CCCH_4;zf-CCCH_4;zf-CCCH	Zinc finger domain;CCCH-type zinc finger;Zinc finger C-x8-C-x5-C-x3-H type
BolK_1g10470	29.3833	40.22	9.17333	6.64667	94.74	9.97667	1.11667	1.93	GO:0005634;GO:000367	------	B3	B3 DNA binding domain
BolK_1g10480	67.5333	76.7967	97.5233	66.4167	61.85	59.2733	55.9033	52.04	GO:0032511;GO:0007034;GO:0006900;GO:0000815;GO:0005771;GO:0009898;GO:000576	map03250;map04144	Snf7	Snf7
BolK_1g10490	0	0	0	0	0	0	0	0	------	------	------	------
BolK_1g10500	1.05333	0.663333	7.21333	1.68667	0.763333	2.46	0	0.023333	GO:1990961;GO:0016021;GO:0015297;GO:004291	------	MatE	MatE
BolK_1g10510	0	0	0	0	0	0	0	0	------	------	------	------
BolK_1g10520	26.26	15.8867	17.24	13.3567	17.5633	27.89	27.7633	21.7233	GO:0005634;GO:004698	------	------	------
BolK_1g10530	0	0	0	0	0	0	0	0	------	------	------	------
BolK_1g10540	2.73333	1.7	2.05667	2.24	2.74	2.33667	3.75667	2.86667	GO:0048367;GO:0048364;GO:001602	------	------	------
BolK_1g10550	0	0	0	0	0	0	0	0	GO:0010052;GO:0005634;GO:0003700;GO:004698	------	------	------
BolK_1g10560	0	0	0	0	0	0	0.65	0	------	------	------	------
BolK_1g10570	0	0	0	0	0	0	0	0	------	------	------	------
BolK_1g10580	76.9633	34.8167	29.1733	10.38	28.6633	64.7	54.2367	57.2667	GO:0006355;GO:0009734;GO:000563	map04075	AUX_IAA	AUX/IAA family
BolK_1g10590	6.83	4.52667	5.67667	6.66333	5.90333	4.43	8.16	5.95333	GO:0006644;GO:0050482;GO:000462	------	Glyco_hydro_28;Phospholip_A2_1	Glycosyl hydrolases family 28;Phospholipase A2
BolK_1g10600	18.1633	17.49	26.3433	40.5667	24.9433	23.7933	38.32	23.7267	GO:0006355;GO:000367	------	NAM	No apical meristem
BolK_1g10610	0	0	0	0	0	0	0	0	GO:0045892;GO:001602	------	------	------
BolK_1g10620	16.5333	11.6967	16.0233	19.8567	14.4233	12.9167	28.2167	13.26	GO:004589	------	TPR_1;TPR_11;TPR_2;TPR_14;TPR_8;TPR_19;TPR_7;TPR_9;TPR_12;TPR_16;NatA_aux_su	Tetratricopeptide repeat;TPR repeat;Tetratricopeptide repeat;Tetratricopeptide repeat;Tetratricopeptide repeat;Tetratricopeptide repeat;Tetratricopeptide repeat;Tetratricopeptide repeat;Tetratricopeptide repeat;Tetratricopeptide repeat;N-terminal acetyltransferase A, auxiliary subunit
BolK_1g10630	8.15333	11.71	0	5.74667	1.34667	0.4	4.47333	8.04667	GO:0009658;GO:0045037;GO:006192	------	Tic110	Chloroplast envelope transporter
BolK_1g10640	19.8133	19.6767	19.7667	22.16	19.9667	13.31	22.8333	12.7367	GO:0009658;GO:0045037;GO:0016021;GO:006192	------	------	------
BolK_1g10650	1.09667	3.19333	1.8	2.15667	1.39667	1.44667	1.24	0.73	------	------	FBA_3;F-box	F-box associated domain;F-box domain
BolK_1g10660	4.27	4.33333	3.93667	3.25667	4.88667	2.81333	4.19667	3.16667	GO:0010190;GO:0009535;GO:0031977;GO:001667	------	------	------
BolK_1g10670	0.086667	0.16	0.09	0.3	0.413333	0.7	0.086667	0.13	GO:0016021;GO:0005634;GO:0003700;GO:0000976;GO:000367	------	------	------
BolK_1g10680	57.1733	22.5333	22.2933	24.7567	43.2067	28.8233	41.47	120.287	GO:0006644;GO:0006418;GO:0050482;GO:0006422;GO:0005739;GO:0009507;GO:0004812;GO:0004815;GO:0003677;GO:0004623;GO:0003746;GO:0003729;GO:000552	------	EF_TS;S1	Elongation factor TS;S1 RNA binding domain
BolK_1g10690	0	0.04	0.09	0.023333	0.21	0.066667	0.05	0.04	GO:0006422;GO:0005737;GO:0017101;GO:0005829;GO:0003723;GO:0003677;GO:0004815;GO:000552	map00970	tRNA-synt_2;tRNA_anti-codon	tRNA synthetases class II;OB-fold nucleic acid binding domain
BolK_1g10700	0	0	0	0	0	0	0.013333	0	GO:0006468;GO:0002229;GO:0098542;GO:0042742;GO:0050896;GO:0016021;GO:0005886;GO:0030246;GO:0004675;GO:0004674;GO:0005524;GO:010631	------	Lectin_legB;Pkinase;PK_Tyr_Ser-Thr	Legume lectin domain;Protein kinase domain;Protein tyrosine and serine/threonine kinase
BolK_1g10710	0	0	0	0	0	0	0	0	GO:0006468;GO:0002229;GO:0098542;GO:0042742;GO:0050896;GO:0016021;GO:0005886;GO:0030246;GO:0004675;GO:0004674;GO:0004672;GO:0005524;GO:010631	------	------	------
BolK_1g10720	122.73	202.41	246.57	184.337	201.097	160.927	134.373	134.213	GO:0007292;GO:0035266;GO:0043248;GO:0010311;GO:0043161;GO:0009965;GO:0048827;GO:0048829;GO:0090351;GO:0045087;GO:0010015;GO:0048232;GO:0009408;GO:0010078;GO:0048367;GO:0009933;GO:0048364;GO:0051788;GO:0030163;GO:0005886;GO:0000502;GO:0008540;GO:0005737;GO:0005634;GO:0000932;GO:0036402;GO:0016887;GO:000552	map03050	AAA;Prot_ATP_ID_OB;AAA_lid_3;AAA_22;DUF815;AAA_2;AAA_5;AAA_16	ATPase family associated with various cellular activities;Proteasomal ATPase OB C-terminal domain;AAA+ lid domain;AAA domain;Protein of unknown function;AAA domain;AAA domain;AAA ATPase domain
BolK_1g10730	0.6	0.573333	0.653333	0.483333	4.89	0.073333	0	0	GO:0060320;GO:000557	------	Self-incomp_S1	Plant self-incompatibility protein S1
BolK_1g10740	21.9933	11.9367	31.3433	43.0367	26.6233	16.8667	37.4467	11.9967	GO:0006310;GO:0006281;GO:0006260;GO:0005634;GO:000367	------	------	------
BolK_1g10750	0.01	0	0	0	0	0	0	0	------	------	------	------
BolK_1g10760	0.13	0	0	0.136667	3.01333	0	0.333333	1.09333	------	------	------	------
BolK_1g10770	19.6833	16.6467	22.8267	18.4933	23.3533	22.8567	20.56	22.5433	GO:0006310;GO:0006281;GO:0006260;GO:0005634;GO:000367	------	------	------
BolK_1g10780	0	0	0	0	0	0	0	0	GO:0006829;GO:0016021;GO:000832	------	------	------
BolK_1g10790	29.47	38.0267	45.2267	62.0267	41.2067	32.2567	59.56	40.31	GO:0006635;GO:0009695;GO:0009908;GO:0005777;GO:0004165;GO:0016616;GO:0016829;GO:0004300;GO:0070403;GO:0003857;GO:000869	map00592;map00071	3HCDH_N;ECH_1;3HCDH;ECH_2	3-hydroxyacyl-CoA dehydrogenase, NAD binding domain;Enoyl-CoA hydratase/isomerase;3-hydroxyacyl-CoA dehydrogenase, C-terminal domain;Enoyl-CoA hydratase/isomerase
BolK_1g10800	6.06333	4.76333	8.40333	10.03	5.98333	6.58333	10.3533	2.54	GO:0006468;GO:0006355;GO:0005634;GO:0004672;GO:0046872;GO:000552	------	TCR	Tesmin/TSO1-like CXC domain, cysteine-rich domain
BolK_1g10810	23.1333	17.4633	15.26	15.2233	19.01	14.1767	12.1367	12.5033	GO:0006468;GO:0006355;GO:0005634;GO:0003712;GO:0003723;GO:0004672;GO:0046872;GO:000552	------	zf-RanBP	Zn-finger in Ran binding protein and others
BolK_1g10820	18.2467	29.32	17.24	11.6633	17.6	16.43	15.2567	25.27	GO:0006468;GO:0005634;GO:0004674;GO:0004672;GO:0046872;GO:000552	------	Pkinase;PK_Tyr_Ser-Thr;ABC1	Protein kinase domain;Protein tyrosine and serine/threonine kinase;ABC1 atypical kinase-like domain
BolK_1g10830	22.6467	40.7833	31.9433	2.91333	22.7467	23.4633	1.27667	7.53	GO:0007264;GO:0005886;GO:0110165;GO:0003924;GO:000552	map04145	Ras;Roc;Arf	Ras family;Ras of Complex, Roc, domain of DAPkinase;ADP-ribosylation factor family
BolK_1g10840	64.23	157.86	69.07	4.64667	66.1067	85.8833	1.57	19.6867	GO:0006265;GO:0005634;GO:0003677;GO:0046872;GO:0003918;GO:000552	------	DNA_topoisoIV;TOPRIM_C;DNA_gyraseB;HATPase_c;Toprim	DNA gyrase/topoisomerase IV, subunit A;C-terminal associated domain of TOPRIM;DNA gyrase B;Histidine kinase-, DNA gyrase B-, and HSP90-like ATPase;Toprim domain
BolK_1g10850	0.19	3.45	1.87	0.97	0.52	0.016667	0.27	0.086667	GO:0009116;GO:000382	------	PNP_UDP_1	Phosphorylase superfamily
BolK_1g10860	38.95	24.8933	32.2033	35.78	29.42	30.38	42.3867	27.75	GO:0007165;GO:000563	------	TDBD	Tify domain binding domain
BolK_1g10870	0.07	0.193333	0.073333	0.063333	0.53	0.086667	0.266667	0.04	GO:0016567;GO:0016021;GO:0046872;GO:000484	------	zf-RING_2;zf-rbx1;zf-RING_11;zf-C3HC4_2;zf-C3HC4;zf-ANAPC11;zf-C3HC4_3;zf-RING_5;zf-RING_UBOX	Ring finger domain;RING-H2 zinc finger domain;RING-like zinc finger;Zinc finger, C3HC4 type;Zinc finger, C3HC4 type;Anaphase-promoting complex subunit 11 RING-H2 finger;Zinc finger, C3HC4 type;zinc-RING finger domain;RING-type zinc-finger
BolK_1g10880	7	5.22	10.6067	13.2467	6.99333	5.89667	13.26	6.29667	GO:0006468;GO:0018105;GO:0006897;GO:0007165;GO:0005737;GO:0005634;GO:0004674;GO:0004672;GO:000552	------	Pkinase;PK_Tyr_Ser-Thr;Pkinase_fungal;APH;ABC1	Protein kinase domain;Protein tyrosine and serine/threonine kinase;Fungal protein kinase;Phosphotransferase enzyme family;ABC1 atypical kinase-like domain
BolK_1g10890	0	0	0	0	0	0	0	0	GO:0042546;GO:0071555;GO:0010411;GO:0048046;GO:0016762;GO:000455	------	Glyco_hydro_16;XET_C	Glycosyl hydrolases family 16;Xyloglucan endo-transglycosylase
BolK_1g10900	0	0	0.136667	0.07	0.173333	0.06	0.38	1.00667	GO:000370	------	------	------
BolK_1g10910	19.4633	24.9233	17.5067	13.6067	28.5333	15.7567	12.0167	18.4467	GO:0006807;GO:0043414;GO:0044238;GO:0008757;GO:000367	------	MTS;PrmA;Methyltransf_25;Methyltransf_31;UPF0020;Methyltransf_11;Methyltransf_12;Methyltransf_15	Methyltransferase small domain;Ribosomal protein L11 methyltransferase;Methyltransferase domain;Methyltransferase domain;Putative RNA methylase family UPF0020;Methyltransferase domain;Methyltransferase domain;RNA cap guanine-N2 methyltransferase
BolK_1g10920	11.0467	16.26	14.4267	10.0433	17.3933	9.89	5.89333	6.85	GO:0000463;GO:0048254;GO:0000492;GO:0005634;GO:0070761;GO:004687	------	zf-HIT	HIT zinc finger
BolK_1g10930	0.083333	0.433333	0.093333	0.266667	0.096667	0.033333	0.073333	0.01	GO:0005634;GO:004698	------	HLH	Helix-loop-helix DNA-binding domain
BolK_1g10940	0.453333	0.793333	0.74	0.736667	0.65	0.466667	1.28333	0.733333	------	------	DUF4283	Domain of unknown function
BolK_1g10950	0.593333	1.36667	0.26	0.166667	0.35	0.446667	0.103333	0.366667	GO:0005634;GO:004698	------	HLH	Helix-loop-helix DNA-binding domain
BolK_1g10960	0.11	2.32	2.66667	1.08	3.80667	12.09	3.85667	2.52667	GO:0005634;GO:004698	------	HLH	Helix-loop-helix DNA-binding domain
BolK_1g10970	0	0	0	0	0	0	0	0	------	------	------	------
BolK_1g10980	0	0	0	0	0	0	0	0	------	------	------	------
BolK_1g10990	5.61	0.81	1.33	1.33333	12.6067	5.69333	37.7533	101.803	GO:001678	------	Lipase_GDSL	GDSL-like Lipase/Acylhydrolase
BolK_1g11000	25.2667	22.92	19.8533	23.6367	21.0933	36.3467	36.4933	45.4367	GO:001602	------	Tetraspanin	Tetraspanin family
BolK_1g11010	10.2633	8.98	12.21	24.8833	9.25667	8.31333	12.7	5.51	------	------	DUF4378;DUF3741;VARLMGL	Domain of unknown function;Protein of unknown function;DUF761-associated sequence motif
BolK_1g11020	90.7333	16.9733	7.30667	2.38667	14.7867	33.52	44.22	170.23	GO:0015979;GO:0009535;GO:0009538;GO:0003729;GO:001990	map00195	PSI_PsaE	Photosystem I reaction centre subunit IV / PsaE
BolK_1g11030	41.3267	28.1767	26.9167	20.9167	33.06	34.7733	40.1733	83.2933	GO:0016226;GO:0097573;GO:001915	------	Glutaredoxin	Glutaredoxin
BolK_1g11040	0	0	0	0	0	0	0	0	GO:0006468;GO:0004674;GO:000552	------	------	------
BolK_1g11050	2.30667	1.72	0.773333	0.31	0.286667	3.03667	3.75667	1.62667	------	------	------	------
BolK_1g11060	0.96	0.226667	0.176667	0.07	0.223333	1.18	1.16667	0.803333	GO:0010600;GO:0009735;GO:0009723;GO:0009851;GO:0009742;GO:0016021;GO:0050661;GO:0050660;GO:0103075;GO:0004499;GO:000449	map00380	FMO-like;Pyr_redox_3;Lys_Orn_oxgnase;Pyr_redox_2;NAD_binding_8;FAD_binding_3	Flavin-binding monooxygenase-like;Pyridine nucleotide-disulphide oxidoreductase;L-lysine 6-monooxygenase/L-ornithine 5-monooxygenase;Pyridine nucleotide-disulphide oxidoreductase;NA;FAD binding domain
BolK_1g11070	18.8167	8.39	13.88	39.7267	5.89667	15.97	101.217	3.28667	------	------	------	------
BolK_1g11080	9.74333	7.58667	7.63667	10.3933	8.37	13.3067	13.9133	7.40333	GO:0005737;GO:0000502;GO:000563	------	------	------
BolK_1g11090	33.0567	30.72	20.31	17.68	29.22	24.4533	35.0067	27.0467	GO:000563	------	WD40	WD domain, G-beta repeat
BolK_1g11100	0	0	0	0	0.166667	0	0.043333	0.016667	GO:000573	------	PPR_2;PPR_3;PPR_long	PPR repeat family;Pentatricopeptide repeat domain;Pentacotripeptide-repeat region of PRORP
BolK_1g11110	9.18	11.3	10.0167	10.51	10.0267	8.78667	15.9333	12.32	GO:0007015;GO:0048767;GO:0016310;GO:0030048;GO:0030050;GO:0016459;GO:0015629;GO:0000146;GO:0016773;GO:0016301;GO:0051015;GO:0003779;GO:0005516;GO:0003774;GO:000552	------	Myosin_head;DIL;IQ;Myosin_N;AAA_16	Myosin head;DIL domain;IQ calmodulin-binding motif;Myosin N-terminal SH3-like domain;AAA ATPase domain
BolK_1g11120	16.4633	14.1967	12.1767	4.01	11.7067	16.98	8.24333	23.0833	GO:0007015;GO:0016310;GO:0030048;GO:0019252;GO:0016459;GO:0016773;GO:0016301;GO:0003779;GO:0005516;GO:0003774;GO:000552	------	PfkB	pfkB family carbohydrate kinase
BolK_1g11130	1.55	1.02	36.6633	94.8933	6.29333	2.13667	6.52333	1.16	------	------	Cupin_3	EutQ-like cupin domain
BolK_1g11140	0	0.06	0	0	0.013333	0	0	0	GO:0072488;GO:0097272;GO:0016021;GO:0005887;GO:0005886;GO:000851	------	Ammonium_transp	Ammonium Transporter Family
BolK_1g11150	0	0	0	0.05	0	0	0	0	GO:0006520;GO:0016831;GO:003017	------	------	------
BolK_1g11160	47.2833	4.79333	12.1	23	17.12	15.0033	36.4233	23.3867	GO:0006520;GO:0005737;GO:0016831;GO:003017	map00950;map00350	Pyridoxal_deC	Pyridoxal-dependent decarboxylase conserved domain
BolK_1g11170	32.76	14.4933	20.22	26.6067	44.2333	11.19	25.94	95.2533	GO:0006468;GO:0015979;GO:0016021;GO:0009654;GO:0004672;GO:000552	map00195	Psb28	Psb28 protein
BolK_1g11180	3.29	2.41667	2.57333	2.98	2.96667	2.46	4.94667	2.05	GO:0006468;GO:0010087;GO:0010183;GO:0046777;GO:0016021;GO:0090406;GO:0004672;GO:000552	------	Pkinase;LRR_8;PK_Tyr_Ser-Thr;LRR_4;LRR_1;LRRNT_2	Protein kinase domain;Leucine rich repeat;Protein tyrosine and serine/threonine kinase;Leucine Rich repeats;Leucine Rich Repeat;Leucine rich repeat N-terminal domain
BolK_1g11190	5.95	5.88333	9.37	8.88	6.60333	6.82	8.48667	7.64667	GO:0006355;GO:0009734;GO:000563	map04075	AUX_IAA	AUX/IAA family
BolK_1g11200	7.88667	3.68	3.45	3.14	5.97667	5.28667	3.54667	9.74	GO:0006879;GO:0055085;GO:0016021;GO:0005743;GO:0042626;GO:0140359;GO:000552	map02010	ABC_membrane;ABC_tran;SMC_N;AAA_22;AAA_24	ABC transporter transmembrane region;ABC transporter;RecF/RecN/SMC N terminal domain;AAA domain;AAA domain
BolK_1g11210	12.0433	11.5233	16.1233	18.51	13.82	11.6833	19.0967	10.34	GO:0005634;GO:0003700;GO:000367	------	Myb_DNA-binding	Myb-like DNA-binding domain
BolK_1g11220	5.86333	4.38667	5.69	10.4933	5.75333	4.45667	18.3967	8.23667	------	------	TPR_2;TPR_19;TPR_16;TPR_1;TPR_8;ANAPC3;TPR_11;TPR_12;TPR_9	Tetratricopeptide repeat;Tetratricopeptide repeat;Tetratricopeptide repeat;Tetratricopeptide repeat;Tetratricopeptide repeat;Anaphase-promoting complex, cyclosome, subunit 3;TPR repeat;Tetratricopeptide repeat;Tetratricopeptide repeat
BolK_1g11230	0.763333	0.52	0.776667	2.25	3.11333	0.226667	3.22	1.66333	GO:0009860;GO:0016324;GO:001602	------	LRR_8;LRR_4	Leucine rich repeat;Leucine Rich repeats
BolK_1g11240	21.1667	21.97	23.56	24.2567	21.1367	21.7333	19.3833	16.8167	GO:0006468;GO:0018105;GO:0006897;GO:0007165;GO:0005737;GO:0005634;GO:0004674;GO:000552	------	Pkinase;PK_Tyr_Ser-Thr;Pkinase_fungal;APH	Protein kinase domain;Protein tyrosine and serine/threonine kinase;Fungal protein kinase;Phosphotransferase enzyme family
BolK_1g11250	0	0	0	0	0	0	0	0	GO:0016021;GO:0000139;GO:0008378;GO:001675	------	------	------
BolK_1g11260	0.1	0.076667	0.073333	0.143333	0.436667	0.056667	1.98667	0.51	GO:0006355;GO:000367	------	NAM	No apical meristem
BolK_1g11270	0	0	0	0	0	0	0	0	GO:0010431;GO:004573	------	Cupin_1;Cupin_2;ARD	Cupin;Cupin domain;ARD/ARD' family
BolK_1g11280	0	0	0	0	0	0	0	0	------	------	------	------
BolK_1g11290	41.92	50.4567	47.4233	35.5367	44.6733	48.0333	25.7533	25.08	GO:000574	------	Band_7	SPFH domain / Band 7 family
BolK_1g11300	0.486667	0.44	0.523333	0.483333	0.403333	0.866667	1.29	1.28	GO:0006355;GO:0045893;GO:2000652;GO:0005634;GO:0003700;GO:0000976;GO:000367	------	NAM	No apical meristem
BolK_1g11310	7.37667	5.43333	21.0067	82.3033	15.0633	7.53	41.26	9.28667	GO:0006468;GO:0060866;GO:0010468;GO:0010227;GO:0050829;GO:0045490;GO:0010102;GO:0046777;GO:0016021;GO:0005886;GO:0004672;GO:000552	------	Pkinase;PK_Tyr_Ser-Thr;LRR_8;LRR_4;LRRNT_2	Protein kinase domain;Protein tyrosine and serine/threonine kinase;Leucine rich repeat;Leucine Rich repeats;Leucine rich repeat N-terminal domain
BolK_1g11320	0.153333	0.093333	0.05	0	0.046667	0	0	0.04	GO:0010256;GO:001602	------	DUF679	Protein of unknown function
BolK_1g11330	8.58667	7.11	7.01333	10.0267	9.68	7.86333	7.67	7.47667	GO:0051085;GO:0006457;GO:0005829;GO:0051087;GO:005108	------	DnaJ_C;DnaJ	DnaJ C terminal domain;DnaJ domain
BolK_1g11340	30.9467	50.8033	60.19	54.3467	48.0867	45.83	39.1933	31.3367	GO:0043161;GO:0042176;GO:0030163;GO:0005634;GO:0034515;GO:0008540;GO:003023	map03050	RPN1_RPN2_N;RPN1_C;PC_rep;HEAT_2	RPN1 N-terminal domain;26S proteasome non-ATPase regulatory subunit RPN1 C-terminal;Proteasome/cyclosome repeat;HEAT repeats
BolK_1g11350	0	0	0	2.50667	0	0	0.173333	0.153333	GO:0045087;GO:2000280;GO:0006952;GO:0042742;GO:0006955;GO:004804	------	------	------
BolK_1g11360	0	0	0	0	0	0	0	0	------	------	------	------
BolK_1g11370	31.1033	37.7633	39.99	31.95	54.06	27.6333	19.0733	27.9933	------	------	------	------
BolK_1g11380	29.1767	47.7233	21.7833	0.62	13.9533	53.0967	1.21333	12.5567	GO:0006520;GO:0009058;GO:0016021;GO:0005789;GO:0008483;GO:003017	------	Reticulon	Reticulon
BolK_1g11390	0	0	0	0	0	0	0	0	GO:0006869;GO:000828	------	------	------
BolK_1g11400	23.7467	14.6567	22.1567	15.4633	16.2433	21.68	50.6067	23.51	GO:0019464;GO:0005960;GO:000573	map00630;map00260	GCV_H;Biotin_lipoyl	Glycine cleavage H-protein;Biotin-requiring enzyme
BolK_1g11410	0.533333	6.08667	9.56	1.64	2.19333	0.113333	0	0	GO:0006869;GO:000828	------	------	------
BolK_1g11420	0	0	0	0	0	0	0	0	GO:000472	------	PP2C	Protein phosphatase 2C
BolK_1g11430	0.73	4.62	4.52	0.916667	1.90333	0.086667	0.09	0.036667	GO:0006869;GO:000828	------	------	------
BolK_1g11440	9.53	16.5067	20.75	39.6967	13.5367	10.5267	13.19	8.51333	GO:0035970;GO:000472	------	PP2C	Protein phosphatase 2C
BolK_1g11450	0	0	0	0	0	0	0	0	GO:0006869;GO:000828	------	------	------
BolK_1g11460	0.576667	0.713333	0.386667	10.34	0.723333	0.236667	0.623333	0.643333	GO:0009624;GO:0000302;GO:0010087;GO:0009644;GO:0051301;GO:0005634;GO:0003700;GO:0000976;GO:000367	------	AP2	AP2 domain
BolK_1g11470	6.37333	1.32667	6.99333	52.4267	1.48	0.743333	1.17	0.103333	GO:0009873;GO:0005634;GO:0003700;GO:000367	------	AP2	AP2 domain
BolK_1g11480	23.18	53.4533	54.7833	48.6067	47.7867	32.1867	31.8967	37.7267	GO:0006511;GO:000484	------	Peptidase_C12	Ubiquitin carboxyl-terminal hydrolase, family 1
BolK_1g11490	212.937	210.587	200.627	224.537	235.307	247.353	164.95	203.81	GO:0005737;GO:0005634;GO:0003723;GO:000372	------	HABP4_PAI-RBP1;Stm1_N	Hyaluronan / mRNA binding family;Stm1
BolK_1g11500	41.4267	32.5933	37.65	55.4867	39.5067	33.76	68.2333	35.9033	GO:0016192;GO:0009555;GO:0009860;GO:0015031;GO:0005794;GO:0000325;GO:0005829;GO:0000139;GO:0005886;GO:0009506;GO:0003924;GO:000552	------	Ras;Roc;Arf;RsgA_GTPase;GTP_EFTU;SRPRB;Gtr1_RagA;MMR_HSR1	Ras family;Ras of Complex, Roc, domain of DAPkinase;ADP-ribosylation factor family;RsgA GTPase;Elongation factor Tu GTP binding domain;Signal recognition particle receptor beta subunit;Gtr1/RagA G protein conserved region;50S ribosome-binding GTPase
BolK_1g11510	22.75	19.3433	17.5633	20.2	25.6	15.3533	21.18	17.0367	------	------	------	------
BolK_1g11520	0.126667	0.106667	0.18	0.13	0.13	0.153333	0.233333	0.13	GO:0055062;GO:0016021;GO:0022857;GO:006151	------	MFS_1;DUF295;SecY;CAF1C_H4-bd;F-box	Major Facilitator Superfamily;Protein of unknown function;SecY;Histone-binding protein RBBP4 or subunit C of CAF1 complex;F-box domain
BolK_1g11530	6.02667	6.93	10.9	12.64	6.91	7.67	11.0267	5.46333	GO:0006355;GO:0005634;GO:0043565;GO:000827	------	GATA;ASXH;RPN13_C	GATA zinc finger;Asx homology domain;UCH-binding domain
BolK_1g11540	19.5067	28.8633	14.3133	0.93	17.8433	14.1633	0.433333	4.93333	GO:0005874;GO:000801	------	HEAT_2;HEAT;Adaptin_N	HEAT repeats;HEAT repeat;Adaptin N terminal region
BolK_1g11550	7.53	10.6467	9.86333	9.98667	11.2667	9.17	6.37333	6.13333	GO:0030488;GO:0016423;GO:000372	------	SpoU_methylase	SpoU rRNA Methylase family
BolK_1g11560	0	0	0.053333	0	0	0	0	0	GO:0006508;GO:000823	------	------	------
BolK_1g11570	7.74	28.8067	11.5267	87.8767	5.47667	19.11	15.6	1.46333	GO:0019722;GO:0009860;GO:0016036;GO:0006970;GO:0009414;GO:0009409;GO:0009651;GO:0009738;GO:0005737;GO:0016020;GO:0005829;GO:0090406;GO:0005886;GO:0019900;GO:000550	------	EF-hand_1;EF-hand_6;EF-hand_5;EF-hand_7	EF hand;EF-hand domain;EF hand;EF-hand domain pair
BolK_1g11580	4.79667	3.14	4.67	6.69	4.92	6.14333	10.2233	4.21	GO:0016070;GO:0110155;GO:0090305;GO:0000956;GO:0005829;GO:0005634;GO:0004518;GO:0034353;GO:0000166;GO:0003723;GO:004687	------	RAI1	RAI1 like PD
BolK_1g11590	27.1	24.08	24.03	28.47	26.2767	20.8133	22.6067	20.6367	GO:0006744;GO:0045333;GO:0005956;GO:0048039;GO:001988	map04712;map03008	CK_II_beta	Casein kinase II regulatory subunit
BolK_1g11600	8.72667	10.5867	17.3767	16.9433	12.0033	10.26	14.1467	10.8267	GO:0006744;GO:0045333;GO:0005956;GO:0048039;GO:001988	------	Polyketide_cyc	Polyketide cyclase / dehydrase and lipid transport
BolK_1g11610	8.60667	95.2867	74.3967	52.65	46.6667	17.15	19.32	13.6033	------	------	zf-FLZ	zinc-finger of the FCS-type, C2-C2
BolK_1g11620	0	0	0	0	0	0	0	0	GO:0016021;GO:0005777;GO:190323	------	------	------
BolK_1g11630	0	0	0	0	0	0	0	0	GO:0051276;GO:0010032;GO:0051754;GO:0051455;GO:0007062;GO:0005634;GO:0005694;GO:0008278;GO:000368	------	Rad21_Rec8_N	N terminus of Rad21 / Rec8 like protein
BolK_1g11640	0.536667	1.74	1.17333	0.53	1.43667	1.72	0.39	0.47	GO:0018216;GO:0005777;GO:0016274;GO:0035241;GO:190323	------	NYN	NYN domain
BolK_1g11650	15.5333	8.84667	12.0033	16.5667	12.08	11.06	26.78	13.0067	GO:0005777;GO:190323	------	------	------
BolK_1g11660	7.57667	4.80667	12.9733	11.8167	6.40333	8.93	15.96	7.26667	GO:0005777;GO:190323	------	------	------
BolK_1g11670	0	0	0	0	0	0	0	0	GO:0036297;GO:0005634;GO:000484	------	------	------
BolK_1g11680	0	0	0	0	0	0	0	0	GO:0007062;GO:000827	------	------	------
BolK_1g11690	0	0	0	0	0	0	0	0	------	------	------	------
BolK_1g11700	0	0	0	0	0	0.016667	0	0	GO:0042744;GO:0006979;GO:0005576;GO:0020037;GO:0140825;GO:0004601;GO:004687	map00940	peroxidase	Peroxidase
BolK_1g11710	2.46	1.55	3.92667	4.54667	4.07	1.95	3.91	3.40333	GO:0010158;GO:0006355;GO:0005634;GO:000097	------	Myb_DNA-binding	Myb-like DNA-binding domain
BolK_1g11720	22.4667	33.3667	49.5667	14.9533	19.4333	52.7633	19.8967	18.84	GO:000372	------	RRM_1	RNA recognition motif.
BolK_1g11730	88.58	43.07	102.793	38.13	42.6133	172.56	166.443	80.27	GO:0009597;GO:0006886;GO:0016192;GO:0005829;GO:0016021;GO:000548	map04145;map04130	Syntaxin_2;SNARE;Syntaxin	Syntaxin-like protein;SNARE domain;Syntaxin
BolK_1g11740	7.73333	5.74333	13.5933	20.7033	7.63667	5.69	25.9033	4.8	GO:0009408;GO:0005634;GO:0003700;GO:004356	------	HSF_DNA-bind;APG6_N	HSF-type DNA-binding;Apg6 coiled-coil region
BolK_1g11750	0	0	0	0	0	0	0	0	------	------	Myb_DNA-binding;Myb_DNA-bind_6	Myb-like DNA-binding domain;Myb-like DNA-binding domain
BolK_1g11760	6.18333	6.08333	8.42333	5.30333	5.48667	13.7733	2.05333	2.21	GO:001602	------	------	------
BolK_1g11770	2.55667	5.92667	6.79667	5.20333	4.44667	5.36	0.6	0.923333	GO:001602	------	------	------
BolK_1g11780	6.74667	13.67	14.99	13.4	3.60667	3.24667	1.37	1.18667	------	------	------	------
BolK_1g11790	17.1167	23.6233	25.03	7.99	14.8733	21.25	7.38667	12.3267	GO:001602	------	SNARE_assoc	SNARE associated Golgi protein
BolK_1g11800	0.68	0	0	0	0	0	0	0.09	------	------	zf-C2H2_6	C2H2-type zinc finger
BolK_1g11810	11.52	6.54	6.26333	3.12	2.00667	6.03667	8.14	7.28333	GO:0006508;GO:000823	------	DUF1985	Domain of unknown function
BolK_1g11820	0	0	0	0	0	0	0	0	------	------	------	------
BolK_1g11830	10.7767	8.51333	8.32667	7.94	10.3633	9.97667	17.31	12.67	GO:0006592;GO:0016787;GO:000877	map00220	Peptidase_M20;M20_dimer	Peptidase family M20/M25/M40;Peptidase dimerisation domain
BolK_1g11840	31.3633	16.9567	42.9333	57.22	22.88	19.4967	91.7467	25.4533	GO:0071586;GO:0016021;GO:000422	------	Rce1-like	Type II CAAX prenyl endopeptidase Rce1-like
BolK_1g11850	0	0	0	0	0	0	0	0	GO:004687	------	PHD	PHD-finger
BolK_1g11860	0	0	0	0	0	0	0	0	------	------	------	------
BolK_1g11870	0	0	0	0	0	0	0	0	GO:004687	------	PHD	PHD-finger
BolK_1g11880	0	0	0	0	0	0	0	0.036667	GO:190170	------	------	------
BolK_1g11890	0	0	0	0	0	0	0	0	------	------	------	------
BolK_1g11900	1.67	7.26333	4.25	3.35333	3.32	1.96333	5.36	3.76333	GO:0009738;GO:0080163;GO:0005737;GO:0005634;GO:0005886;GO:0038023;GO:0004864;GO:001042	map04016;map04075	Polyketide_cyc2;Polyketide_cyc	Polyketide cyclase / dehydrase and lipid transport;Polyketide cyclase / dehydrase and lipid transport
BolK_1g11910	0	0	0	0	0	0	0	0	GO:0009738;GO:0005737;GO:0005886;GO:000486	------	------	------
BolK_1g11920	60.56	11.8067	6.19	4.62667	11.06	15.6733	13.35	31.8967	GO:0009718;GO:0010374;GO:0006952;GO:0045893;GO:2000652;GO:0106167;GO:0005634;GO:0003700;GO:0003677;GO:0043425;GO:004698	------	bHLH-MYC_N;HLH;Bap31_Bap29_C	bHLH-MYC and R2R3-MYB transcription factors N-terminal;Helix-loop-helix DNA-binding domain;Bap31/Bap29 cytoplasmic coiled-coil domain
BolK_1g11930	30.55	32.4167	25.9033	14.8067	29.11	27.8767	16.4133	37.6233	GO:0048205;GO:0000139;GO:000509	map04144	ArfGap	Putative GTPase activating protein for Arf
BolK_1g11940	0	0	0	0	0	0	0	0	GO:0005975;GO:0042973;GO:000455	------	------	------
BolK_1g11950	3.24333	1.2	4.00667	5.48333	2.79	2.36667	8.21667	2.74667	------	------	PLATZ	PLATZ transcription factor
BolK_1g11960	5.07667	1.45667	3.92	3.86667	4.34667	4.4	7.54667	8.39333	GO:0016567;GO:001602	------	zf-RING_2;zf-RING_11;zf-rbx1;zf-C3HC4_2;zf-C3HC4;zf-RING_5;zf-RING_UBOX;zf-ANAPC11;zf-C3HC4_3	Ring finger domain;RING-like zinc finger;RING-H2 zinc finger domain;Zinc finger, C3HC4 type;Zinc finger, C3HC4 type;zinc-RING finger domain;RING-type zinc-finger;Anaphase-promoting complex subunit 11 RING-H2 finger;Zinc finger, C3HC4 type
BolK_1g11970	0.09	0.066667	0.03	0	0.033333	0.03	0.09	0.026667	------	------	Band_7	SPFH domain / Band 7 family
BolK_1g11980	0.226667	0.026667	0.06	0.093333	0.053333	0.026667	1.22667	0.116667	GO:001602	------	zf-RING_2;zf-C3HC4_2;zf-RING_11;zf-rbx1;zf-RING_5;zf-C3HC4;zf-RING_UBOX;zf-ANAPC11;zf-RING_16;zf-C3HC4_3	Ring finger domain;Zinc finger, C3HC4 type;RING-like zinc finger;RING-H2 zinc finger domain;zinc-RING finger domain;Zinc finger, C3HC4 type;RING-type zinc-finger;Anaphase-promoting complex subunit 11 RING-H2 finger;RING/Ubox like zinc-binding domain;Zinc finger, C3HC4 type
BolK_1g11990	39.7367	44.2933	84.0267	44.4867	28.82	52.51	148.033	40.8567	------	------	TPR_17;TPR_14	Tetratricopeptide repeat;Tetratricopeptide repeat
BolK_1g12000	12.8233	15.42	14.4767	12.1967	17.8033	13.33	8.97333	9.90667	GO:0005634;GO:000368	------	PCC	Plants and Prokaryotes Conserved
BolK_1g12010	14.07	16.9067	14.67	13.8	18.3367	12.6467	10.6833	13.35	GO:000460	------	------	------
BolK_1g12020	7.36667	5.05667	7.75	8.68333	5.5	6.12	11.5233	5.46667	GO:0008654;GO:0016021;GO:001678	map00565;map00564;map00440	CDP-OH_P_transf	CDP-alcohol phosphatidyltransferase
BolK_1g12030	0	3.57667	0	0	0	0	0	0	------	------	MAP70	Microtubule-associated protein 70
BolK_1g12040	0	0	0	0	0	0	0	0	GO:0009567;GO:0080155;GO:2000008;GO:0031982;GO:0005576;GO:011016	------	Prolamin_like	Prolamin-like
BolK_1g12050	0	0	0	0	0	0	0	0	------	------	------	------
BolK_1g12060	0	0	0	0	0	0	0	0	GO:0006310;GO:0006281;GO:0006260;GO:0005634;GO:000367	------	------	------
BolK_1g12070	0.053333	0.486667	0.23	0.34	0.02	0.066667	0.083333	0.176667	GO:0006952;GO:0051707;GO:004353	------	------	------
BolK_1g12080	0.626667	0.906667	0.26	0.433333	0.026667	1.37	4.40667	0.293333	GO:0006952;GO:0051707;GO:004353	------	NB-ARC;Rx_N;AAA_22;AAA_16;AAA_14	NB-ARC domain;Rx N-terminal domain;AAA domain;AAA ATPase domain;AAA domain
BolK_1g12090	0	0	0	0	0	0	0	0	GO:000827	map00600;map00603;map00561;map00052	------	------
BolK_1g12100	0.536667	1.29333	0.123333	1.58	0	1.91	1.57	1.88333	------	------	Pet191_N;Cmc1	Cytochrome c oxidase assembly protein PET191;Cytochrome c oxidase biogenesis protein Cmc1 like
BolK_1g12110	9.83	6.42	7.21333	3.30333	7.00333	8.09	7.08333	9.16333	GO:0006021;GO:0046854;GO:0007165;GO:0046855;GO:0006020;GO:0006979;GO:0016021;GO:0008934;GO:0052832;GO:0052833;GO:0046872;GO:000460	map04070;map00562	Inositol_P;CAAD	Inositol monophosphatase family;CAAD domains of cyanobacterial aminoacyl-tRNA synthetase
BolK_1g12120	1.26	4.61667	2.40667	2.04667	6.26667	1.26333	0	4.01667	GO:0006979;GO:0046855;GO:0016021;GO:0005634;GO:0005829;GO:0004601;GO:0046872;GO:000460	map00480	GSHPx	Glutathione peroxidase
BolK_1g12130	13.87	25.9467	36.2867	58.46	35.6667	22.6433	37.6267	19.29	GO:0032436;GO:0006511;GO:0000209;GO:0005737;GO:0000151;GO:0031624;GO:0004842;GO:0004523;GO:0003676;GO:0046872;GO:006163	------	IBR;RVT_3	IBR domain, a half RING-finger domain;Reverse transcriptase-like
BolK_1g12140	0	0.033333	0	0	0	0.073333	0	0	GO:0006355;GO:0005634;GO:0003700;GO:004698	------	------	------
BolK_1g12150	0	0	0	0	0	0	0.02	0	GO:0032436;GO:0006511;GO:0000209;GO:0005737;GO:0000151;GO:0031624;GO:0004842;GO:0004523;GO:0003676;GO:0046872;GO:006163	------	IBR	IBR domain, a half RING-finger domain
BolK_1g12160	0.183333	0.043333	0.2	1.35	0.073333	0.04	0.653333	0.01	GO:0006355;GO:000367	------	NAM	No apical meristem
BolK_1g12170	0.253333	0.05	0.686667	0.156667	0	0.286667	0.593333	0.09	------	------	B3	B3 DNA binding domain
BolK_1g12180	0.25	0.16	0.61	0.41	0.123333	0.633333	0.206667	0.066667	------	------	DUF730	Protein of unknown function
BolK_1g12190	8.72	5.55667	6.14333	4.77	9.01	6.24333	8.7	5.56	GO:0006468;GO:0009742;GO:0005886;GO:0005524;GO:000467	map04075	Pkinase;PK_Tyr_Ser-Thr	Protein kinase domain;Protein tyrosine and serine/threonine kinase
BolK_1g12200	0.726667	1.50667	3.07333	5.38	2.23667	3.16	15.8867	4.11	GO:0046856;GO:0046855;GO:0034485;GO:0004439;GO:000444	map00562	Exo_endo_phos	Endonuclease/Exonuclease/phosphatase family
BolK_1g12210	0	0	0	0	0	0	0	0	GO:004592	------	DUF668;Ank_4;Ank_2	Protein of unknown function;Ankyrin repeats;Ankyrin repeats
BolK_1g12220	0	0	0	0	0	0	0	0	------	------	------	------
BolK_1g12230	0	0	0	0	0	0	0	0	------	------	------	------
BolK_1g12240	2.44	1.12	0.636667	0.723333	0.92	2.22333	2.21	2.58667	------	------	Transposase_24	Plant transposase
BolK_1g12250	31.9067	13.0667	20.5167	13.0733	14	20.7033	31.8867	15.4733	GO:0000160;GO:0045893;GO:0005634;GO:0003700;GO:000367	------	Response_reg;Myb_DNA-binding	Response regulator receiver domain;Myb-like DNA-binding domain
BolK_1g12260	59.29	64.2	55.9067	42.5533	49.3433	65.1133	50.38	77.2567	GO:0032259;GO:0016021;GO:000816	------	Methyltransf_29;Methyltransf_11;Methyltransf_25;Methyltransf_31	Putative S-adenosyl-L-methionine-dependent methyltransferase;Methyltransferase domain;Methyltransferase domain;Methyltransferase domain
BolK_1g12270	0	0	0	0	0	0.216667	0	0	GO:0005634;GO:000367	------	------	------
BolK_1g12280	0	0	0	0	0	0	0	0	GO:0008104;GO:0007165;GO:0005737;GO:000563	------	2014-03-03	14-3-3 protein
BolK_1g12290	48.3333	73.4833	60.4167	56.4133	66.73	47.78	50.8533	69.9633	GO:0009615;GO:0005737;GO:0016281;GO:0016021;GO:0000340;GO:0003723;GO:000374	------	IF4E	Eukaryotic initiation factor 4E
BolK_1g12300	238.257	285.647	258.837	209.857	399.253	326.58	170.147	332.28	GO:0006412;GO:0022626;GO:0005840;GO:0022625;GO:0005829;GO:0005730;GO:1990904;GO:0042788;GO:0003735;GO:000372	map03010	Ribosomal_L32e	Ribosomal protein L32
BolK_1g12310	0	0.66	0	0	0.416667	0.553333	0.35	0	------	------	------	------
BolK_1g12320	10.7567	9.36333	10.86	9.19	8.71333	8.76	25.0333	8.05	GO:0051321;GO:0000398;GO:0016607;GO:0016021;GO:000372	------	RRM_2;RRM_1;RRM_5;RRM_occluded	RNA recognition motif 2;RNA recognition motif.;RNA recognition motif.;Occluded RNA-recognition motif
BolK_1g12330	9.97667	5.64667	8.19	10.12	10.1933	8.5	11.6467	9.75	GO:0009585;GO:0017006;GO:0006355;GO:0009584;GO:0043231;GO:0009881;GO:0000155;GO:004280	------	PHY;PAS;PAS_2;GAF;PAS_4;HisKA;HATPase_c;PAS_9	Phytochrome region;PAS fold;PAS fold;GAF domain;PAS fold;His Kinase A;Histidine kinase-, DNA gyrase B-, and HSP90-like ATPase;PAS domain
BolK_1g12340	11.1333	11.52	13.6967	12.6833	8.10333	9.5	9.84333	8.37667	------	------	GIP1_N	GBF-interacting protein 1 N-terminal
BolK_1g12350	1.68	2.40333	2.12	3.28333	3.24667	1.65333	1.58	1.97667	GO:0016021;GO:0005774;GO:000526	------	Ion_trans_2;Ion_trans	Ion channel;Ion transport protein
BolK_1g12360	0	0	0	0	0	0	0	0	------	------	------	------
BolK_1g12370	0.113333	0.183333	0.936667	1.73333	0.243333	0.02	0.18	0	GO:1900057;GO:0042659;GO:0005634;GO:0016021;GO:0043565;GO:000370	------	WRKY	WRKY DNA -binding domain
BolK_1g12380	0	0	0	0	0	0	0	0	GO:0005975;GO:000465	map00040	Glyco_hydro_28	Glycosyl hydrolases family 28
BolK_1g12390	0	0	0	0.016667	0	0	0	0	GO:0016021;GO:0005345;GO:001521	------	PUNUT	Purine nucleobase transmembrane transport
BolK_1g12400	0	0.346667	4.05333	7.83333	0.893333	1.96667	5.80667	0.266667	GO:0016021;GO:0005345;GO:001521	------	PUNUT;DUF4781	Purine nucleobase transmembrane transport;Domain of unknown function
BolK_1g12410	9.71667	16.5867	9.00333	10.7867	9.73	10.04	13.1767	14.9567	GO:0006488;GO:0016021;GO:0031965;GO:0005783;GO:001674	map00510;map00513	Alg14	Oligosaccharide biosynthesis protein Alg14 like
BolK_1g12420	0	0	0	0	0	0	0	0	------	------	------	------
BolK_1g12430	0	0	0	0	0	0	0	0	GO:0044238;GO:0006807;GO:0044260;GO:000372	------	------	------
BolK_1g12440	17.6733	29.86	16.2467	14.5267	13.0967	24.5767	17.0733	13.4067	GO:000372	map03018;map03015	RRM_1;Nup35_RRM_2;RRM_5	RNA recognition motif.;Nup53/35/40-type RNA recognition motif;RNA recognition motif.
BolK_1g12450	0	0	0	0	0	0	0	0	GO:0005634;GO:004687	------	Oberon_cc	Coiled-coil region of Oberon
BolK_1g12460	0	0	0	0	0	0	0	0	------	------	------	------
BolK_1g12470	0	0	0	0	0	0	0	0	GO:001602	------	------	------
BolK_1g12480	0.216667	0.483333	0.556667	0.246667	0.296667	0.106667	0.473333	0.233333	GO:0006468;GO:0016021;GO:0004674;GO:000552	------	Thaumatin;PK_Tyr_Ser-Thr;Pkinase	Thaumatin family;Protein tyrosine and serine/threonine kinase;Protein kinase domain
BolK_1g12490	0	0.193333	0.343333	0.186667	0.06	0.01	0.03	0.093333	GO:0006468;GO:0016021;GO:0004674;GO:000552	------	Thaumatin;PK_Tyr_Ser-Thr;Pkinase	Thaumatin family;Protein tyrosine and serine/threonine kinase;Protein kinase domain
BolK_1g12500	0	0	0	0	0	0	0	0	GO:0140575;GO:001602	------	------	------
BolK_1g12510	0	0	0	0	0	0	0	0	GO:0031204;GO:0015031;GO:0006616;GO:0009535;GO:0005784;GO:0016021;GO:0005048;GO:0008320;GO:004302	map04145;map03060;map04141	SecY	SecY
BolK_1g12520	0	0	0	0	0	0	0	0	GO:0031204;GO:0015031;GO:0006616;GO:0009535;GO:0005794;GO:0005784;GO:0000137;GO:0016021;GO:0005739;GO:0005886;GO:0005634;GO:0005048;GO:0008320;GO:0043022;GO:000372	map04145;map03060;map04141	SecY	SecY
BolK_1g12530	0	0	0	0	0	0	0	0	------	------	------	------
BolK_1g12540	0	0	0	0	0	0	0	0	------	------	------	------
BolK_1g12550	2.87333	4.17	8.90333	8.98	3.73333	2.13667	5.04667	1.88	GO:0005975;GO:0016021;GO:0004553;GO:004297	------	Glyco_hydro_17	Glycosyl hydrolases family 17
BolK_1g12560	3.85667	8.04667	2.63333	0.13	2.92667	3.17667	0.91	1.39	GO:0016021;GO:000524	------	Ion_trans;KHA;cNMP_binding;Ion_trans_2	Ion transport protein;KHA, dimerisation domain of potassium ion channel;Cyclic nucleotide-binding domain;Ion channel
BolK_1g12570	0	0	0	0	0	0	0	0	------	------	------	------
BolK_1g12580	0	0	0	0	0	0	0	0	------	------	------	------
BolK_1g12590	0	0	0	0	0	0	0	0	------	------	------	------
BolK_1g12600	0	0	0	0	0.836667	0	0	0	GO:0016567;GO:0006511;GO:0031461;GO:0030674;GO:0031625;GO:001674	map04120;map03420	Cullin_Nedd8	Cullin protein neddylation domain
BolK_1g12610	0.03	0.046667	0.053333	0.1	0.276667	0	0	0.01	GO:0046872;GO:001670	map00906	RPE65	Retinal pigment epithelial membrane protein
BolK_1g12620	10.9833	5.11	5.92333	4.16	7.32333	7.18	9.3	20.48	GO:0010206;GO:0006508;GO:0009543;GO:0043231;GO:000425	------	Trypsin_2;Trypsin	Trypsin-like peptidase domain;Trypsin
BolK_1g12630	29.8033	29.54	38.06	31.34	26.56	41.17	37.8033	15.9967	GO:003141	------	LSM	LSM domain
BolK_1g12640	2.98333	0.636667	1.14667	0.62	2.83333	0.843333	1.11667	3.45333	GO:000372	------	KH_1;KH_4;KH_2	KH domain;KH domain;KH domain
BolK_1g12650	0	0	0	0.88	0	0	0	0.326667	GO:0006310;GO:0006281;GO:0006260;GO:0005634;GO:000367	------	------	------
BolK_1g12660	0	0	0	0	0	0	0	0	------	------	------	------
BolK_1g12670	21.3667	8.06	14.5367	20.16	17.58	17.7267	39.13	19.6867	------	------	F-box-like	F-box-like
BolK_1g12680	0	0	0	0	0	0	0	0	GO:0006310;GO:0006281;GO:0006260;GO:0005634;GO:0033179;GO:0016021;GO:0046961;GO:000367	------	zf-RING_2;Rep_fac-A_C	Ring finger domain;Replication factor-A C terminal domain
BolK_1g12690	17.0133	6.67	14.75	17	26.5067	9.81333	16.01	5.60667	GO:000370	------	TCP	TCP family transcription factor
BolK_1g12700	0	0	0	0	0	0	0	0	------	------	------	------
BolK_1g12710	9.61667	11.76	8.21	5.02	10.1867	10.4967	6.85667	7.57667	GO:003101	------	------	------
BolK_1g12720	1.28	0.9	6.01667	26.4333	3.26	3.24333	9.04667	0.663333	GO:001602	------	------	------
BolK_1g12730	0.243333	0.176667	0.68	0.59	0.39	0.313333	0.473333	0.886667	GO:001602	------	DUF679	Protein of unknown function
BolK_1g12740	0	0	0.043333	0.1	0	0	0	0	GO:0016192;GO:0005768;GO:0003924;GO:000552	map04144	Ras;Roc;Arf;MMR_HSR1;GTP_EFTU;Gtr1_RagA	Ras family;Ras of Complex, Roc, domain of DAPkinase;ADP-ribosylation factor family;50S ribosome-binding GTPase;Elongation factor Tu GTP binding domain;Gtr1/RagA G protein conserved region
BolK_1g12740.2	6.39667	3.02667	2.13	13.25	3.55667	3.72667	5.33667	5.99333	GO:0071702;GO:0016021;GO:002285	------	------	------
BolK_1g12750	9.23667	19.39	17.6033	16.2167	19.41	10.35	7.35333	8.01667	GO:0044208;GO:0006189;GO:0005634;GO:0004018;GO:0003700;GO:0070626;GO:000367	map00250;map01232;map00230;map01240	Lyase_1;ASL_C;AP2	Lyase;Adenylosuccinate lyase C-terminal;AP2 domain
BolK_1g12760	0	0	0	0	0	0	0	0	GO:0044208;GO:0006189;GO:0005634;GO:0004018;GO:0003700;GO:0070626;GO:000367	------	------	------
BolK_1g12770	0	0	0	0	0	0	0	0	------	------	FBD	FBD
BolK_1g12780	4.90333	7.67667	7.94333	1.26333	5.93333	5.44	0.33	1.72333	GO:0043966;GO:0006974;GO:0031348;GO:0045892;GO:0051572;GO:0002215;GO:0016444;GO:0010113;GO:0016021;GO:0005634;GO:0030915;GO:000097	------	------	------
BolK_1g12790	10.9367	15.4733	13.01	6.12667	15.2967	10.2567	5.38667	17.69	GO:0005737;GO:0000049;GO:005149	------	Tyr_Deacylase	D-Tyr-tRN
BolK_1g12800	11.6633	18.4	18.9567	14.9967	19.0033	13.8433	13.1067	12.4167	GO:0016021;GO:0005681;GO:0016787;GO:0004386;GO:0003724;GO:000552	------	OB_NTP_bind;HA2;Helicase_C;AAA_22;AAA_30;AAA_19;DEAD	Oligonucleotide/oligosaccharide-binding;Helicase associated domain;Helicase conserved C-terminal domain;AAA domain;AAA domain;AAA domain;DEAD/DEAH box helicase
BolK_1g12810	35.52	11.1367	11.66	11.4033	20.0167	11.4767	28.03	82.7033	GO:0015995;GO:0015979;GO:0009570;GO:0009507;GO:0016851;GO:0016887;GO:000552	map00860	AAA_lid_2;Mg_chelatase;MCM;AAA_5;AAA_22;AAA_16	AAA lid domain;Magnesium chelatase, subunit ChlI;MCM P-loop domain;AAA domain;AAA domain;AAA ATPase domain
BolK_1g12820	1.14333	2.33667	1.12333	0.266667	1.94667	1.77333	0.09	0.8	------	------	------	------
BolK_1g12830	0.316667	0.106667	0.23	0.196667	0.53	0.536667	0.63	0.4	GO:001602	------	------	------
BolK_1g12840	3.48	3.27	4.42667	1.96333	4.38	3.42667	5.18	3.32667	GO:0009451;GO:0008380;GO:1900865;GO:0009507;GO:0003723;GO:000372	------	------	------
BolK_1g12850	38.36	17.3467	22.65	36.1967	30.86	21.9433	41.9333	26.88	GO:001602	------	DUF707	Protein of unknown function
BolK_1g12860	0	0.003333	0.01	0.23	0	0	0.033333	0	GO:001602	------	------	------
BolK_1g12870	0	0	0	0	0	0	0	0	------	------	------	------
BolK_1g12880	0.25	0.223333	0.38	0.306667	0.443333	0.433333	0.49	0.44	GO:0016042;GO:000897	------	Lipase_3	Lipase
BolK_1g12890	14.4733	3.48667	20.8733	36.1333	11.7133	7.48	56.1667	18.7567	------	------	------	------
BolK_1g12900	112.197	203.67	190.4	132.203	159.443	108.417	53.2467	48.91	GO:0006310;GO:0006281;GO:0006260;GO:0031981;GO:000367	map03430;map03440;map03420;map03030	Rep_fac-A_3	Replication factor A protein 3
BolK_1g12910	25.54	43.8	51.71	45.1133	48.4967	28.7333	29.17	26.7533	GO:0006310;GO:0006281;GO:0006470;GO:0006260;GO:0031981;GO:0008138;GO:000367	------	------	------
BolK_1g12920	5.87333	6.08333	5.27	4.84667	5.85	5.09333	4.23	4.05333	GO:0030036;GO:000585	------	------	------
BolK_1g12930	0	0.046667	0	0	0.06	0.026667	0	0.033333	GO:000561	------	Pollen_Ole_e_1	Pollen protein Ole e 1 like
BolK_1g12940	35.8367	38.9667	7.09333	0.786667	0.87	35.0367	4.82333	5.68667	GO:0009299;GO:0009416;GO:0090698;GO:0005634;GO:000367	------	ALOG_dom	ALOG domain
BolK_1g12950	0	0.323333	0.043333	0.126667	0	0.11	0	0	GO:0009738;GO:0080163;GO:0005737;GO:0005634;GO:0005886;GO:0038023;GO:0004864;GO:001042	map04016;map04075	Polyketide_cyc2	Polyketide cyclase / dehydrase and lipid transport
BolK_1g12960	16.2333	10.65	13.0467	3.88333	8.71333	15.97	32.4233	22.9333	------	------	DUF688	Protein of unknown function
BolK_1g12970	16.8233	9.19	15.1967	8.01333	8.54	24.2033	47.3833	17.6733	GO:0006468;GO:0048765;GO:0016021;GO:0012505;GO:0090406;GO:0004672;GO:000552	------	PK_Tyr_Ser-Thr;Pkinase;LRRNT_2;LRR_4;LRR_8	Protein tyrosine and serine/threonine kinase;Protein kinase domain;Leucine rich repeat N-terminal domain;Leucine Rich repeats;Leucine rich repeat
BolK_1g12980	10.9633	5.53667	9.71667	11.4067	10.3867	7.77667	18.44	11.4067	GO:0000325;GO:0005773;GO:0016021;GO:0005774;GO:0033179;GO:0005886;GO:004696	map04145;map00190	ATP-synt_C	ATP synthase subunit C
BolK_1g12990	0	0.036667	0	1.80667	0.036667	0	0.193333	0.03	GO:0006351;GO:004356	------	DOG1	Seed dormancy control
BolK_1g13000	22.86	8.78	9.71	14.8667	13.1267	12.3967	39.1333	14.44	GO:0006629;GO:0006950;GO:0140662;GO:0016021;GO:0005789;GO:0080132;GO:000552	------	------	------
BolK_1g13010	0	0	0	0	0	0	0	0	GO:0006351;GO:004356	------	DOG1	Seed dormancy control
BolK_1g13020	0.06	0.133333	0.396667	0.993333	0.306667	0.16	1.13	1.17667	GO:0006351;GO:004356	------	------	------
BolK_1g13030	64.2733	56.3633	26.88	17.66	50.5567	65.1967	12.55	61.2733	------	------	LRR_8;LRR_4;LRRNT_2	Leucine rich repeat;Leucine Rich repeats;Leucine rich repeat N-terminal domain
BolK_1g13040	0	0	0	0	0	0	0	0.06	GO:0006351;GO:004356	------	------	------
BolK_1g13050	0	0	0	0	0	0	0	0	GO:0006468;GO:0006355;GO:0050896;GO:0009881;GO:0004674;GO:0004672;GO:000552	------	PK_Tyr_Ser-Thr;Pkinase	Protein tyrosine and serine/threonine kinase;Protein kinase domain
BolK_1g13060	54.2	29.57	45.77	57.1767	24.1333	48.63	63.9967	30.02	GO:0009733;GO:0006468;GO:0009742;GO:0009729;GO:0048765;GO:0046827;GO:0009965;GO:0007165;GO:0009825;GO:0046777;GO:1900458;GO:0005737;GO:0005634;GO:0005886;GO:0005938;GO:0004674;GO:0005524;GO:0004672;GO:0106310;GO:004280	map04075	Pkinase;PK_Tyr_Ser-Thr;APH	Protein kinase domain;Protein tyrosine and serine/threonine kinase;Phosphotransferase enzyme family
BolK_1g13070	129.817	166.363	182.813	138.75	190.097	137.02	67.9467	92.2767	GO:0006412;GO:0009536;GO:0022626;GO:0005840;GO:0022625;GO:0005773;GO:0005829;GO:1990904;GO:0005634;GO:0019843;GO:0003735;GO:0003723;GO:000372	map03010	Ribosomal_L5_C;Ribosomal_L5	ribosomal L5P family C-terminus;Ribosomal protein L5
BolK_1g13080	16.11	11.0433	9.08333	7.30333	5.87667	12.4867	28.27	14.5333	GO:000635	------	Rho_N	Rho termination factor, N-terminal domain
BolK_1g13090	2.33667	1.57	1.26	1.01667	2.45	1.29667	0.763333	1.76667	GO:0010087;GO:0010305;GO:0010588;GO:1900865;GO:0009507;GO:000827	------	PPR_2;PPR;PPR_3;PPR_long	PPR repeat family;PPR repeat;Pentatricopeptide repeat domain;Pentacotripeptide-repeat region of PRORP
BolK_1g13100	3.83667	3.36333	2.49333	3.95	4.63	4.82	2.60333	7.32667	GO:001602	------	LRR_8;LRR_4	Leucine rich repeat;Leucine Rich repeats
BolK_1g13110	0	0	0	0	0	0.016667	0	0	GO:0009553;GO:0045697;GO:0045691;GO:0010183;GO:0005634;GO:0003700;GO:000097	------	Myb_DNA-binding;Myb_DNA-bind_6;SLIDE	Myb-like DNA-binding domain;Myb-like DNA-binding domain;SLIDE
BolK_1g13120	0	0	0	0	0	0	0	0	------	------	FBA_1;F-box	F-box associated;F-box domain
BolK_1g13130	33.29	66.1967	58.4567	68.8533	63.2533	58.9033	33.2567	46.6533	GO:0042546;GO:0006886;GO:0032588;GO:0009506;GO:0031901;GO:0003924;GO:000552	map04144	Ras;Roc;Arf;MMR_HSR1;RsgA_GTPase	Ras family;Ras of Complex, Roc, domain of DAPkinase;ADP-ribosylation factor family;50S ribosome-binding GTPase;RsgA GTPase
BolK_1g13140	0	0	0	0	0	0	0	0	------	------	F-box;FBA_1;F-box-like	F-box domain;F-box associated;F-box-like
BolK_1g13150	0	0	0	0	0	0	0	0	------	------	FBA_1;F-box;F-box-like	F-box associated;F-box domain;F-box-like
BolK_1g13160	5.18667	2.64667	4.38	5.56667	6.31333	8.65	14.26	4.07	------	------	------	------
BolK_1g13170	30.0367	3.48333	11.6167	19.9433	14.5833	9.04333	31.1533	23.5333	------	------	CIA30;NAD_binding_10;NmrA;Epimerase	Complex I intermediate-associated protein 30;NA;NmrA-like family;NAD dependent epimerase/dehydratase family
BolK_1g13180	14.9733	9.02	6.74333	8.76667	14.2533	11.6867	7.05	8.13	GO:0006260;GO:0009360;GO:0003887;GO:0005524;GO:000367	------	DNA_pol3_delta2;AAA;DNA_pol3_gamma3	DNA polymerase III, delta subunit;ATPase family associated with various cellular activities;DNA polymerase III subunits gamma and tau domain III
BolK_1g13190	6.18333	3.75333	3.95667	4.42333	4.27	4.60333	3.61	4.37333	------	------	PPR;PPR_2;PPR_1;PPR_3;E_motif;PPR_long;C1_2	PPR repeat;PPR repeat family;PPR repeat;Pentatricopeptide repeat domain;E motif;Pentacotripeptide-repeat region of PRORP;C1 domain
BolK_1g13200	1.33667	0.15	0.143333	0.336667	0.54	0.376667	0.343333	0.196667	GO:0009553;GO:0045892;GO:0043622;GO:0005730;GO:0030863;GO:000563	------	Ovate	Transcriptional repressor, ovate
BolK_1g13210	0.176667	0.12	0.256667	3.46333	0.79	0.026667	0.28	0.02	GO:0000302;GO:0045893;GO:0005634;GO:0043565;GO:0003700;GO:0000976;GO:004280	------	HSF_DNA-bind;APG6_N;Suppressor_APC	HSF-type DNA-binding;Apg6 coiled-coil region;Adenomatous polyposis coli tumour suppressor protein
BolK_1g13220	24.5067	12.94	27.5667	47.6433	31.06	23.0367	13.1533	11.6567	GO:0009742;GO:000370	------	BES1_N	BES1/BZR1 plant transcription factor, N-terminal
BolK_1g13230	18.12	30.4167	38.16	59.1167	39.51	26.1233	31.63	18.4867	GO:000636	------	WD40;ANAPC4_WD40;Nup160;NBCH_WD40	WD domain, G-beta repeat;Anaphase-promoting complex subunit 4 WD40 domain;Nucleoporin Nup120/160;Neurobeachin beta propeller domain
BolK_1g13240	1.36333	3.02333	1.94667	2.15667	1.77	0.28	0.1	0.05	GO:0016021;GO:001526	------	MIP	Major intrinsic protein
BolK_1g13250	0	0	0	0	0	0	0	0	------	------	------	------
BolK_1g13260	0	0	0	0	0	0	0	0	GO:0006310;GO:0006281;GO:0006260;GO:0005634;GO:000367	------	DUF223	Domain of unknown function DUF223
BolK_1g13270	0	0	0	0	0	0	0	0	GO:0006310;GO:0006281;GO:0006260;GO:0015031;GO:0005634;GO:000367	------	Ist1	Regulator of Vps4 activity in the MVB pathway
BolK_1g13280	0.023333	0	0	0	0.116667	0	0	0	GO:000411	------	DUF1264	Protein of unknown function
BolK_1g13290	37.8533	42.5133	34.1967	33.9433	40.27	32.71	38.7933	39.8667	GO:0005737;GO:000411	------	CPDase;2_5_RNA_ligase2	Cyclic phosphodiesterase-like protein;2'-5' RNA ligase superfamily
BolK_1g13300	12.04	11.2667	12.82	32.5567	8.71	7.61333	10.4867	9.67	GO:0006468;GO:0007229;GO:0010119;GO:0005737;GO:0005829;GO:0005634;GO:0004674;GO:0004712;GO:0004672;GO:000552	------	PK_Tyr_Ser-Thr;Pkinase;Ank_2;Ank;Ank_4;Ank_5;Ank_3;ABC1	Protein tyrosine and serine/threonine kinase;Protein kinase domain;Ankyrin repeats;Ankyrin repeat;Ankyrin repeats;Ankyrin repeats;Ankyrin repeat;ABC1 atypical kinase-like domain
BolK_1g13310	0.063333	0.066667	0.326667	7.85667	66.6733	0.063333	0.126667	0.09	GO:0045944;GO:0005634;GO:0003700;GO:0046983;GO:000097	------	SRF-TF;K-box	SRF-type transcription factor;K-box region
BolK_1g13320	6.74	4.57	4.61333	4.70333	5.1	5.17333	9.55333	5.31667	GO:001678	------	------	------
BolK_1g13330	0	0	0	0	0	0	0	0	GO:001678	------	------	------
BolK_1g13340	10.4167	7.37667	8.44333	7.65	9.37	7.08333	10.8467	10.9933	------	------	PPR_2	PPR repeat family
BolK_1g13350	0.04	0.07	0.083333	0	0.236667	0.033333	0	0.1	------	------	Senescence_reg	Senescence regulator
BolK_1g13360	0	0	0.016667	0.303333	0.233333	0	0.016667	0.036667	GO:0042546;GO:0071555;GO:0010411;GO:0016021;GO:0048046;GO:0030247;GO:0016762;GO:000455	------	Glyco_hydro_16;XET_C	Glycosyl hydrolases family 16;Xyloglucan endo-transglycosylase
BolK_1g13370	0	0	0	0	0	0	0	0	GO:0006952;GO:0015074;GO:0007165;GO:0006508;GO:0043531;GO:0004190;GO:0003676;GO:0003964;GO:000552	------	------	------
BolK_1g13380	29.6	33.4433	42.4567	41.3267	33.8067	37.8433	31.8667	20.7967	GO:0071985;GO:0015031;GO:0043328;GO:0000814;GO:0005198;GO:004280	map04144	ESCRT-II	ESCRT-II complex subunit
BolK_1g13390	4.21	5.14333	5.21333	6.64	6.20667	4.88	6.87	3.86667	GO:0015031;GO:0071985;GO:0000814;GO:001687	map00130;map00940	AMP-binding;AMP-binding_C	AMP-binding enzyme;AMP-binding enzyme C-terminal domain
BolK_1g13400	21.7333	14.4467	12.48	4.66333	15.82	16.92	4.15667	14.74	GO:0034605;GO:0010426;GO:0005634;GO:0032183;GO:0003886;GO:0003677;GO:000368	map00270	DNA_methylase;Chromo;BAH	C-5 cytosine-specific DNA methylase;Chromo;BAH domain
BolK_1g13410	15.8167	13.99	19.0533	22.56	17.7767	14.66	25.9533	15.1967	GO:0005783;GO:000828	------	EDR2_C;START;PH	Protein ENHANCED DISEASE RESISTANCE 2, C-terminal;START domain;PH domain
BolK_1g13420	2.04333	0.263333	0.25	0.5	0.44	0.77	1.38	2.6	GO:004353	------	LRR_4;NB-ARC;LRR_8;AAA_16;NACHT;AAA_22	Leucine Rich repeats;NB-ARC domain;Leucine rich repeat;AAA ATPase domain;NACHT domain;AAA domain
BolK_1g13430	0	0	0	0	0	0.093333	0	0	GO:001602	------	DUF594	Protein of unknown function, DUF594
BolK_1g13440	23.6667	29.3167	37.3767	56.0833	22.8233	43.7	64.2633	81.52	GO:0032259;GO:0005737;GO:0016021;GO:000816	------	Methyltransf_29;Methyltransf_11;Methyltransf_25	Putative S-adenosyl-L-methionine-dependent methyltransferase;Methyltransferase domain;Methyltransferase domain
BolK_1g13450	7.36667	6.14	10.07	10.9133	10.2	8.59333	16.7933	7.31	GO:0006680;GO:0005975;GO:0016020;GO:000434	map00600;map00511	------	------
BolK_1g13460	4.13667	9.61333	13.3	11.9267	12.1233	13.0767	9.82333	10.3433	GO:001602	------	------	------
BolK_1g13470	14.76	16.41	20.4167	19.59	17.3267	12.6867	12.09	9.11333	GO:0045944;GO:0005634;GO:000097	------	Ank_2;Ank_5;Ank_4;Ank;Ank_3	Ankyrin repeats;Ankyrin repeats;Ankyrin repeats;Ankyrin repeat;Ankyrin repeat
BolK_1g13480	0	0	0	0	0	0	0	0	------	------	------	------
BolK_1g13490	0	0	0	0	0	0	0.076667	0	GO:0006310;GO:0006281;GO:0006260;GO:0005634;GO:000367	------	------	------
BolK_1g13500	40.8233	18.1633	39.42	63.8467	23.1433	28.0833	25.6033	29.79	------	------	Transglut_core2;TPR_9	Transglutaminase-like superfamily;Tetratricopeptide repeat
BolK_1g13510	57.1567	3.77333	4.86	5.44667	6.25	7.04667	20.64	15.9767	GO:1901811;GO:0046872;GO:001670	map00906	RPE65	Retinal pigment epithelial membrane protein
BolK_1g13520	9.47333	6.48667	6.34667	6.61333	7.17333	7.39	6.77	7.73667	GO:0016021;GO:0016787;GO:000552	------	GDA1_CD39	GDA1/CD39
BolK_1g13530	9.51667	10.26	12.8833	14.3367	11.24	12.87	17.1933	14.41	GO:0016021;GO:002285	------	------	------
BolK_1g13540	7.42333	1.60667	7.45333	48.4133	16.4033	9.56333	66.7667	12.92	GO:000563	------	------	------
BolK_1g13550	0.026667	0	0	0	0	0	0	0	GO:000636	map03022	TFIIE_alpha	TFIIE alpha subunit
BolK_1g13560	0	0	0	0	0	0	0	0	GO:0006367;GO:0005673;GO:000367	map03022	TFA2_Winged_2;TFIIE_beta	TFA2 Winged helix domain 2;TFIIE beta subunit core domain
BolK_1g13570	57.5367	68.4733	67.2467	88.26	72.92	56.7933	63.4067	56.2767	GO:0051536;GO:0046872;GO:000552	------	ABC_tran;RLI;SMC_N;Fer4;Fer4_6;Fer4_7;Fer4_2;Fer4_21;Fer4_10	ABC transporter;Possible Fer4-like domain in RNase L inhibitor, RLI;RecF/RecN/SMC N terminal domain;4Fe-4S binding domain;4Fe-4S binding domain;4Fe-4S dicluster domain;4Fe-4S binding domain;4Fe-4S dicluster domain;4Fe-4S dicluster domain
BolK_1g13580	0	0	0	0	0	0	0	0	GO:001602	------	------	------
BolK_1g13590	0.073333	0.783333	0.04	0.033333	0.603333	0.01	0	0.046667	GO:0009687;GO:0016125;GO:0016021;GO:0004497;GO:0016705;GO:0020037;GO:0016709;GO:0010295;GO:0005506;GO:001649	map00906	p450	Cytochrome P450
BolK_1g13600	35.7867	56.2867	58.11	24.47	50.49	32.8167	7.34333	14.5467	GO:0006595;GO:0010336;GO:0007049;GO:0007059;GO:0007000;GO:0051301;GO:0034501;GO:0000818;GO:0000940;GO:004351	------	Nnf1	Nnf1
BolK_1g13610	0	0	0	0	0	0	0	0	------	------	LSM14	Scd6-like Sm domain
BolK_1g13620	0	0	0	0	0	0	0.16	0	------	------	LSM14;SM-ATX	Scd6-like Sm domain;Ataxin 2 SM domain
BolK_1g13630	0	0.016667	0.1	0.453333	0.046667	0.043333	0.496667	0.073333	GO:0009809;GO:0009808;GO:0016021;GO:0016020;GO:000588	------	DUF1218	Protein of unknown function
BolK_1g13640	4.78333	3.05333	6.57	1.44667	4.15	1.76667	3.28333	0.466667	GO:0016021;GO:0046577;GO:005066	------	GMC_oxred_N;GMC_oxred_C	GMC oxidoreductase;GMC oxidoreductase
BolK_1g13650	6.65	11.6367	27.8633	39.7767	17.92	24.92	33.8233	25.9767	GO:001602	------	UPF0114	Uncharacterized protein family, UPF0114
BolK_1g13660	20.97	39.14	42.0033	17.7433	30.0933	32.7533	22.03	20.5733	GO:0071555;GO:0005856;GO:0016021;GO:0005737;GO:0005576;GO:0016787;GO:000377	------	Profilin	Profilin
BolK_1g13670	183.833	227.577	302.887	239.453	132.347	355.13	189.107	244.29	GO:0071555;GO:0016021;GO:0005576;GO:001678	------	PAE	Pectinacetylesterase
BolK_1g13680	10.11	3.66	3.51333	5.60667	4.89667	4.98	13.8433	14.78	GO:0071555;GO:0016021;GO:0005576;GO:001678	------	PAE	Pectinacetylesterase
BolK_1g13690	0	0	0	0	0	0	0	0	GO:001602	------	------	------
BolK_1g13700	0.283333	0	0	0	0.12	0	0	0	------	------	------	------
BolK_1g13710	0	0	0	0	0	0	0	0	GO:0016310;GO:0007165;GO:0004143;GO:000552	map00564;map04070;map00561	------	------
BolK_1g13720	0	0	0	0	0	0	0	0	GO:0043486;GO:0005634;GO:0000812;GO:003149	------	------	------
BolK_1g13730	8.15667	9.03667	10.35	8.16	6.11	24.4667	12.0367	10.0967	GO:001602	------	Nodulin-like	Nodulin-like
BolK_1g13740	0.026667	0	0.176667	0.08	0.046667	0.113333	0.213333	0.026667	GO:0016021;GO:001675	------	Glyco_transf_4;Glycos_transf_1;Glyco_trans_1_4;Glyco_trans_4_4	Glycosyltransferase Family 4;Glycosyl transferases group 1;Glycosyl transferases group 1;Glycosyl transferase 4-like domain
BolK_1g13750	3.19	3.92667	0.836667	0.143333	0.713333	1.74667	0.713333	1.16333	------	------	------	------
BolK_1g13760	1.57	4.84667	0	0	0.476667	4.76333	0.913333	0.73	GO:0005975;GO:0033499;GO:0006006;GO:0016853;GO:0004034;GO:003024	------	------	------
BolK_1g13770	6.2	4.63	7.02333	7.49	4.26667	7.85	16.22	5.15333	GO:0006310;GO:0051321;GO:0006281;GO:0000724;GO:0006289;GO:0006260;GO:0006268;GO:0007004;GO:0005634;GO:0005662;GO:0016787;GO:0043047;GO:0003677;GO:0004386;GO:0046872;GO:0003684;GO:000552	map03430;map03440;map03420;map03030	------	------
BolK_1g13780	6.97667	7.10333	7.30333	9.57333	4.65667	7.64	17.8533	6.10333	GO:0006952;GO:0007165;GO:0046872;GO:004353	------	NB-ARC;TIR;B3;LRR_4;LRR_8;LRR_3;AAA_16;zf-CCCH	NB-ARC domain;TIR domain;B3 DNA binding domain;Leucine Rich repeats;Leucine rich repeat;Leucine Rich Repeat;AAA ATPase domain;Zinc finger C-x8-C-x5-C-x3-H type
BolK_1g13790	15.0867	7.4	14.0633	14.9667	8.23333	16.4833	56.3167	15	------	------	------	------
BolK_1g13800	16.58	18.0667	17.14	22.2167	17.7967	14.66	18.5733	18.7267	GO:0015031;GO:0042147;GO:0005829;GO:000093	------	Vps54;Vps54_N	Vps54-like protein;Vacuolar-sorting protein 54, of GARP complex
BolK_1g13810	0	0	0	0	0	0	0	0	------	------	------	------
BolK_1g13820	0.363333	0.07	0.186667	0	0.346667	0.143333	0	0.703333	GO:0016021;GO:000827	------	zf-GRF	GRF zinc finger
BolK_1g13830	12.1667	10.19	12.33	14.8333	9.91	7.81	12.18	8.38	GO:0006952;GO:0007165;GO:0046872;GO:0005524;GO:004353	------	TIR;NB-ARC;TCP;LRR_4;TIR_2;C-JID;LRR_8;LRR_3;AAA_16;HMA	TIR domain;NB-ARC domain;TCP family transcription factor;Leucine Rich repeats;TIR domain;C-JID domain;Leucine rich repeat;Leucine Rich Repeat;AAA ATPase domain;Heavy-metal-associated domain
BolK_1g13840	0	0.063333	0.366667	0	0	0	0	0	------	------	------	------
[truncated: 58,644 more rows]

## Sheet: Table S2
Table S2 Photosynthesis- and chloroplast-related DEGs: SAM vs. curd developmental stages
Gene ID	Description	SAM	CI	CT	CM
BolK_4g71430	CAAD domains of cyanobacterial aminoacyl-tRNA synthetase	36.3433	13.92	8.81333	3.68667
BolK_8g45080	Chlorophyll A-B binding protein	4.85667	0.056667	0.066667	0.353333
BolK_8g26000	Chlorophyll A-B binding protein	16.9033	1.59667	1.28	0.883333
BolK_2g19070	Chlorophyll A-B binding protein	7.69	0.34	0.41	0.493333
BolK_8g27830	Chlorophyll A-B binding protein	7.84	0.106667	0.096667	0.106667
BolK_3g34500	Chlorophyll A-B binding protein	140.86	25.5467	25.05	4.48
BolK_8g53480	Chlorophyll A-B binding protein	142.613	37.5967	27.8167	6.05
BolK_7g17030	Chlorophyll A-B binding protein	71.0867	3.56667	3.28	0.68
BolK_4g27050	Chlorophyll A-B binding protein	136.45	31.89	34.39	21.1567
BolK_6g27170	Chlorophyll A-B binding protein	105.723	9.93333	24.83	6.21333
BolK_7g37130	Chlorophyll A-B binding protein	88.3433	0.936667	0.7	9.35333
BolK_1g38450	Chlorophyll A-B binding protein	134.41	9.02333	9.71667	4.13
BolK_5g56770	Chlorophyll A-B binding protein	227.177	22.7067	17.49	4.83333
BolK_4g14600	Chlorophyll A-B binding protein	186.237	15.4833	8.49333	1.34667
BolK_2g54110	Chlorophyll A-B binding protein	122.277	2.59667	7.9	5.82667
BolK_2g42040	Chlorophyll A-B binding protein	185.293	29.42	34.5867	8.00333
BolK_9g03070	Chlorophyll A-B binding protein	271.003	0.956667	1.84	11.7767
BolK_4g30820	Chlorophyll A-B binding protein	286.273	21.5567	34.8033	5.79333
BolK_9g19700	Chlorophyll A-B binding protein	169.08	36.7633	23.8833	4.15
BolK_6g21960	Chlorophyll A-B binding protein	232.967	29.5133	24.44	7.55333
BolK_2g00390	Chlorophyll A-B binding protein	178.333	56.5333	42.82	10.2067
BolK_8g38690	Chlorophyll A-B binding protein	279.86	16.4233	12.49	1.71333
BolK_4g14610	Chlorophyll A-B binding protein	493.243	66.2467	38.7267	3.75
BolK_5g12760	Chlorophyll A-B binding protein	263.863	64.6033	42.8	15.3467
BolK_9g42380	Chlorophyll A-B binding protein	271.053	72.9433	35.0233	5.28667
BolK_3g21590	Chlorophyll A-B binding protein	792.703	87.21	107.91	68.34
BolK_9g34700	Chlorophyll A-B binding protein	534.367	133.99	145.773	49.8533
BolK_3g70770	Chlorophyll A-B binding protein	558.903	103.297	75.0133	13.4367
BolK_4g62060	Chlorophyll A-B binding protein	1233.1	139.487	85.9033	7.44
BolK_5g27370	Chlorophyll A-B binding protein	641.223	43.5167	21.2367	49.8633
BolK_3g75530	Chlorophyll A-B binding protein	390.797	7.47	59.5	12.0367
BolK_9g08960	Photosystem I reaction centre subunit N	4.21	0.273333	0.123333	0.136667
BolK_6g04530	Photosystem I reaction centre subunit N	5.67	0.703333	2.20333	1.06
BolK_2g62540	Photosystem I reaction centre subunit N	169.243	14.1	18.87	9.67667
BolK_3g61120	Photosystem I reaction centre subunit N	274.307	34.52	48.9967	22.58
BolK_5g03480	Photosystem II reaction centre W protein	64.39	29.9267	31.7733	22.3133
BolK_4g58420	Photosystem II reaction centre W protein	171.74	45.21	49.6933	52.5367
BolK_4g19560	Photosystem II reaction centre W protein	236.93	70.65	78.71	88.2033
BolK_8g12600	Photosystem II reaction centre X protein	176.663	25.8967	28.8533	40.63
BolK_8g12580	Photosystem II reaction centre X protein	215.843	31.8967	38.9367	41.0067
BolK_6g37710	Photosystem II protein Y	88.2133	4.87	8.30667	5.73333
BolK_6g09940	Photosystem I psaG / psaK	17.9433	0.276667	0.916667	0.26
BolK_3g76030	Photosystem I psaG / psaK	229.513	19.7533	34.02	15.2233
BolK_3g92130	Photosystem I psaG / psaK	212.96	33.97	33.5533	10.8067
BolK_5g28200	Photosystem I psaG / psaK	179.747	40.54	57.4833	60.73
BolK_6g16150	Photosystem I psaG / psaK	199.967	51.6667	61.1867	41.3333
BolK_5g00570	Photosystem II Pbs27	85.5	10.6633	10.6333	3.75

## Sheet: Table S3
Table S3 Phytohormone signaling DEGs: SAM vs. curd development
Gene ID	Description	SAM	CI	CT	CM
BolK_1g10580	BocPAP2	76.9633	34.8167	29.1733	10.38
BolK_2g09150	BocSAUR20-1	7.76667	0.02	0.056667	0.066667
BolK_7g30730	BocMYC3	104.817	46.4433	39.5367	40.5633
BolK_5g37040	BocMYC2-1	104.527	17.7233	25.65	12.9867
BolK_3g27820	BocPIF4	25.5033	1.53333	6.1	4.03333
BolK_8g42880	BocPIL6	35.0733	3.3	8.49667	9.01
BolK_6g32600	BocTIFY10B	48.3533	1.89	3.07333	1.12667
BolK_2g28270	BocTIFY7-1	76.3267	0.676667	0.423333	9.67667
BolK_6g43880	BocTIFY7-2	110.163	13.4233	9.23333	11.57
BolK_2g30100	BocJAZ6	48.0767	2.12	13.91	13.7133
BolK_6g35550	BocTIFY7-3	34.74	10.0767	15.69	15.6167
BolK_8g26610	BocJAZ5-1	42.37	12.3133	13.56	11.0667
BolK_8g52500	BocJAZ5-2	36.3833	7.18667	13.4333	24.9167
BolK_2g48840	BocERF2	22.42	3.01333	11.5333	102.62
BolK_8g46400	BocGID1B	2.09	2.51333	22.2333	83.62
BolK_5g60050	BocGID1A	14.4333	29.1933	39.8633	113.567
BolK_5g49700	BocIAA19-1	6.32333	1.24	23.2667	61.3433
BolK_0g00320	BocIAA15	2.24667	0	13.3667	40.3067
BolK_7g24730	BocMP	11.49	21.0333	33.6433	41.53
BolK_1g02630	BocBEH2-1	15.6233	5.67667	13.6667	34.4733
BolK_8g11920	BocMYC2-2	19.33	3.28	6.19	42.59
BolK_1g05160	BocABF3	22.9667	2.56667	7.82333	40.0933
BolK_3g59570	BocTGA1	3.03	0.236667	1.03	18.5633
BolK_4g01820	BocJAR1	5.84	2.83	15.2333	35.41
BolK_9g60730	BocPBS3	0.323333	0.15	1.65667	46.66
BolK_4g00390	BocERS1	7.24333	19.4733	31.8667	42.85
BolK_7g42680	BocEBF2	28.31	19.5133	28.6233	72.5467

## Sheet: Table S4
Table S4 Glucosinolate biosynthesis-related DEGs: SAM vs. curd development
Gene ID	Description	SAM	CI	CT	CM
BolK_5g21990	UDP-glucoronosyl and UDP-glucosyl transferase;Glycosyltransferase family 28 C-terminal domain	128.033	10.5433	1.93667	2.94667
BolK_5g15450	Sulfotransferase domain;Sulfotransferase family	87.4667	5.95667	1.88667	1.57667
BolK_6g47200	Sulfotransferase domain;Sulfotransferase family	306.007	3.86	1.50667	4.34667
BolK_2g31760	Sulfotransferase domain;Sulfotransferase family	293.897	56.4033	26.4333	76.8633
BolK_6g47180	Sulfotransferase domain;Sulfotransferase family	28.1567	8.60667	2.81667	2.71667
BolK_6g47190	Sulfotransferase domain;Sulfotransferase family	3.08	14.24	11.25	7.64667
BolK_4g41640	Cytochrome P450	139.09	2.29667	0.15	0.93
BolK_1g01200	Cytochrome P450	401.73	6.03667	1.38	2.61333
BolK_8g10480	Cytochrome P450	873.667	92.03	30.81	37.1833
BolK_4g50670	Cytochrome P450	31.5433	0.06	0.026667	0.013333
BolK_3g77810	Cytochrome P450	27.9333	0.113333	0.02	0.216667
BolK_7g62560	Cytochrome P450	123.69	0.29	0.343333	1.02667
BolK_5g13250	Cytochrome P450	5.90667	0.02	0	0.01
BolK_2g06440	Isocitrate/isopropylmalate dehydrogenase	14.0933	0.55	0.123333	0.273333
BolK_2g60380	HMGL-like	25.6167	0.013333	0.023333	0
BolK_7g44810	HMGL-like	4.1	0.046667	0.013333	0.02
BolK_7g44830	HMGL-like	13.5867	0.056667	0	0.013333
BolK_8g33310	Amino-transferase class IV	44.87	18.0833	14.5167	10.64
BolK_3g50290	Amino-transferase class IV	4.60333	0.016667	0.016667	0
BolK_5g43850	Amino-transferase class IV	31.0767	0.103333	1.79	0.323333
BolK_8g22410	Amino-transferase class IV	1.81333	4.39667	9.70667	17.6533
BolK_7g11460	Aminotransferase class I and II;Beta-eliminating lyase	173.847	20.37	7.39333	12.76
BolK_4g04630	Aconitase C-terminal domain	37.94	0.946667	0.12	0.446667

## Sheet: Table S5
Table S5 Transcription factors-related DEGs: CB vs. curd development
Gene ID	Description	CI	CT	CM	CB
BolK_3g81170	BocAG	0	0	1.15	23.0167
BolK_6g44720	BocAGL12	47.1033	17.9833	2.75667	7.4
BolK_9g60380	BocAGL15	3.26	2.98667	4.78333	18.7233
BolK_1g04960	BocAGL16	10.0967	4.29667	2.57667	0.573333
BolK_4g70670	BocAGL20	0.613333	42.8333	48.3367	9.56333
BolK_1g20120	BocAGL24-1	105.323	128.44	59.5833	21.51
BolK_7g54060	BocAGL24-2	57.9533	69.41	40.76	8.25333
BolK_9g07800	BocAGL42	68.17	98.5933	45.1967	14.1767
BolK_4g07370	BocAGL6	90.43	180.16	80.9867	38.4733
BolK_7g44950	BocAGL8	57.71	87.3	34.91	20.1967
BolK_4g38090	BocAP3-1	0	0.056667	70.22	168.29
BolK_8g38150	BocAP3-2	0.02	0.073333	99.6367	244.55
BolK_9g63770	BocFLC	33.1733	101.857	100.15	30.2733
BolK_9g53730	BocPI	0	0.026667	15.43	53.03
BolK_3g09030	BocSEP1	0.09	9.03667	83.11	100.63
BolK_1g58900	BocSEP2	0.07	2.86667	52.1067	102.633
BolK_3g72920	BocSEP3-1	0	0.263333	10.2133	11.8367
BolK_5g24730	BocSEP3-2	0.15	4.26333	3.96333	34.73
BolK_2g51870	BocSEP4	1.68	25.3467	17.59	18.36
BolK_8g42750	BocSHP1	0.02	0.31	0.29	6.14
BolK_2g60540	BocFUL	13.5433	64.9333	332.693	126.43
BolK_3g71850	BocCAL	3.53	7.30333	16.9967	14.4067
BolK_4g51100	BocSVP	24.38	35.53	12.14	3.14333
BolK_3g29560	BocSOC1	8.4	28.44	35.3667	17.1633
BolK_6g36610	BocAP1	0	11.9433	96.2367	93.3633
BolK_3g11710	K-box region	0	0.133333	67.6867	317.857
BolK_2g11060	K-box region	0.02	0.046667	26.0467	209.28
BolK_5g62420	K-box region	0.003333	0.183333	35.5467	82.6133
BolK_3g11690	K-box region	0	0.12	2.96667	18.0433
BolK_4g51100	K-box region	24.38	35.53	12.14	3.14333
BolK_7g19190	K-box region	0	0	0.033333	1.93333
BolK_2g61580	Dof domain, zinc finger	0.553333	10.9033	5.70333	2.78333
BolK_3g74250	Dof domain, zinc finger	5.07667	11.55	11.7233	2.75333
BolK_2g02720	C2H2-type zinc finger;Zinc finger C2H2-type, 3 repeats	10.09	4.90333	3.98	23.85
BolK_3g27110	C2H2-type zinc finger;Zinc finger C2H2-type, 3 repeats	0.833333	1.18667	1.35667	0.09
BolK_5g08440	C2H2-type zinc finger;Zinc finger, C2H2 type	0.213333	0.143333	0.053333	2.89
BolK_7g19580	C2H2-type zinc finger	11.5033	22.6633	30.8367	6.30667
BolK_2g06360	C2H2-type zinc finger	0	0.623333	0.573333	5.01
BolK_3g72510	C2H2-type zinc finger	10.0733	18.0167	13.1	3.47333
BolK_2g25240	C2H2-type zinc finger	0.083333	8.50667	9.11667	3.26667
BolK_2g23130	C2H2-type zinc finger	10.2667	6.89	10.64	2.64333
BolK_8g54370	Zinc finger, C2H2 type;Zinc-finger double-stranded RNA-binding;C2H2-type zinc finger	5.00333	6.59667	3.12	0.72
BolK_3g31910	YABBY protein;HMG-box domain;Coiled-coil domain-containing protein 124 /Oxs1;HMG	0.163333	1.28667	0.63	3.63
BolK_4g06530	WRKY DNA -binding domain	27.7267	34.4367	24.06	7.93
BolK_7g34190	WRKY DNA -binding domain	2.83	14.0833	14.5933	6.91667
BolK_4g58060	WRKY DNA -binding domain	0.286667	9.27	72.1267	2.54667
BolK_3g77230	WRKY DNA -binding domain	3.49	7.99667	12.49	1.45
BolK_2g02920	WRKY DNA -binding domain	0.243333	5.26333	58.98	1.36
BolK_2g57110	WRKY DNA -binding domain	2.24	3.28667	11.6	1.24667
BolK_4g65390	WRKY DNA -binding domain	0.193333	2.93333	168.353	1.00667
BolK_7g50000	TCP family transcription factor	2.93333	11.94	12.6967	29.54
BolK_4g19090	TCP family transcription factor	0.876667	0.913333	3.22667	23.79
BolK_3g47060	TCP family transcription factor	0.56	0.68	0.626667	9.30667
BolK_1g49340	TCP family transcription factor	1.79667	2.53	3.49667	7.34333
BolK_5g50350	TCP family transcription factor	0.473333	1.23	0.74	5.14333
BolK_2g03430	TCP family transcription factor	13.4767	12.4067	16.6967	3.15667
BolK_3g39310	TCP family transcription factor	0.28	0.05	0.896667	3.15
BolK_5g62560	TCP family transcription factor	0.023333	0.066667	0.64	2.4
BolK_7g45020	TCP family transcription factor	0.02	0.063333	0.12	0.973333
BolK_8g17570	START domain;Homeodomain;Homeobox KN domain;Homeobox associated leucine zipper	8.15667	28.4733	9.17	2.85667
BolK_8g60190	START domain;Homeodomain	3.80667	4.32667	6.84333	19.2667
BolK_5g01910	START domain;Homeodomain	5.52	5.55	4.39333	14.1767
BolK_9g60420	Sigma-70 region 2;Sigma-70 region 3;Sigma-70, region 4	0.04	0.083333	0.093333	1.1
BolK_3g21280	SBP domain	3.76333	2.46667	2.45667	30.3
BolK_7g59040	Response regulator receiver domain;Myb-like DNA-binding domain	27.51	24.8933	44.5767	11.1233
BolK_9g00600	Inorganic pyrophosphatase;B3 DNA binding domain	3.71667	38.7233	50.61	16.32
BolK_3g79140	Associated with HOX;Homeobox KN domain;Homeodomain	0.006667	0.226667	4.40333	9.11
BolK_8g48460	Associated with HOX;Homeobox KN domain;Homeodomain	0.21	0.026667	0.183333	3.00667
BolK_4g52460	Associated with HOX;Homeobox KN domain;Homeodomain	0.566667	0.08	1.16333	2.55333
BolK_8g58540	Prephenate dehydratase	0.803333	1.49333	1.26333	0.406667
BolK_6g05870	PAP_fibrillin	0.52	0.763333	0.62	5.18667
BolK_7g55820	Plant transcription factor NOZZLE	0	0	0	8.00667
BolK_1g23540	Plant transcription factor NOZZLE	0	0.016667	0.05	5.31
BolK_8g33780	Myb-like DNA-binding domain;Myb-like DNA-binding domain	35.94	6.07333	31.4533	13.51
BolK_1g02840	Myb-like DNA-binding domain;Myb-like DNA-binding domain	1.42	0	0.78	8.80667
BolK_4g10520	Myb-like DNA-binding domain;Myb-like DNA-binding domain	1.79667	1.12	2.27333	0.4
BolK_2g50660	Myb-like DNA-binding domain	10.6367	18.77	11.9733	4.96333
BolK_9g68130	Myb-like DNA-binding domain	10.4167	5.25667	5.50333	2.12667
BolK_3g69970	Myb-like DNA-binding domain	4.36667	4.53333	4.98333	1.92
BolK_5g11320	Myb-like DNA-binding domain	8.55667	6.79	6.01333	1.68333
BolK_7g11500	Myb-like DNA-binding domain	0.003333	0	0.053333	1.65
BolK_8g50790	Myb-like DNA-binding domain	0.316667	0.38	0.37	1.53
BolK_8g54360	Myb-like DNA-binding domain	0.103333	0.026667	0.146667	1.11333
BolK_8g05340	HSF-type DNA-binding	23.1067	30.7	2.49667	12.52
BolK_3g32240	HSF-type DNA-binding	3.30333	1.19667	29.0767	10.6567
BolK_1g01650	Homeodomain;Homeobox associated leucine zipper;Homeobox KN domain	22.7733	39.29	21.6267	9.36333
BolK_3g08280	Homeodomain;Homeobox associated leucine zipper;Homeobox KN domain	41.84	7.90333	0.796667	2.51333
BolK_3g78290	Homeodomain;Homeobox associated leucine zipper;Homeobox KN domain	8.22333	8.88667	16.08	2.49333
BolK_6g36140	Homeodomain;Homeobox associated leucine zipper;Homeobox KN domain	17.69	7.53667	0.02	2.43333
BolK_2g01540	Homeodomain;Homeobox associated leucine zipper	1.74333	1.53	0.79	5.45333
BolK_5g47040	Homeodomain	0.56	0.09	0.5	6.64667
BolK_7g26130	Homeodomain	0.443333	16.2733	6.78667	3.36667
BolK_3g49190	Homeodomain	0.39	0.05	0.1	2.63667
BolK_2g64250	Homeodomain	0.036667	8.38667	9.16	1.58667
BolK_8g28200	Homeobox KN domain;Homeodomain	0.356667	0.28	0.406667	1.8
BolK_5g34420	Helix-loop-helix DNA-binding domain;AAA domain;HAP1 N-terminal conserved region	6.92	5.38667	10.1633	21.3033
BolK_3g79460	Helix-loop-helix DNA-binding domain	0.633333	2.74	5.83333	14.4233
BolK_5g02740	Helix-loop-helix DNA-binding domain	27.8567	42.8367	34.3	13.3733
BolK_3g27930	Helix-loop-helix DNA-binding domain	37.9633	34.79	26.47	5.59667
BolK_2g20050	Helix-loop-helix DNA-binding domain	0.15	0.103333	0.583333	3.46333
BolK_2g03920	Helix-loop-helix DNA-binding domain	0	0	0	1.83333
BolK_3g41510	Helix-loop-helix DNA-binding domain	0	0.24	0.076667	1.16667
BolK_6g23400	Helix-loop-helix DNA-binding domain	51.34	19.5367	1.29333	0.266667
BolK_1g24890	HD-ZIP protein N terminus;Homeodomain;Homeobox associated leucine zipper;Homeobox KN domain	5.27	0.533333	0.04	2.45667
BolK_9g56400	F-box associated	4.49667	1.89333	3.73667	9.85
BolK_2g04130	Ethylene insensitive 3;Protein of unknown function	0	0.19	2.81667	1.21
BolK_7g61550	Domain of unknown function	0.2	0.683333	0.923333	2
BolK_5g04900	Seed dormancy control;bZIP transcription factor;Basic region leucine zipper	0.04	0.086667	0.103333	14.9333
BolK_9g66290	Seed dormancy control;bZIP transcription factor;Basic region leucine zipper	0.013333	0.013333	0.19	6.68
BolK_8g58530	Seed dormancy control;bZIP transcription factor;Basic region leucine zipper	0.01	0	0	3.26333
BolK_3g03630	Seed dormancy control;bZIP transcription factor;Basic region leucine zipper	0	0	0	2.53
BolK_3g30670	Histone-like transcription factor;Core histone H2A/H2B/H3/H4	0	0.046667	0.386667	1.59
BolK_4g02480	bZIP transcription factor;Basic region leucine zipper;Coiled-coil region of CCDC155 or KASH	0.263333	0.58	1.39333	2.82
BolK_4g12530	bZIP transcription factor;Basic region leucine zipper;bZIP Maf transcription factor	0.403333	0.86	2.63	10.7567
BolK_4g63730	bZIP transcription factor;Basic region leucine zipper;bZIP Maf transcription factor	0.016667	0.043333	0.64	2.65667
BolK_5g47600	bZIP transcription factor;Basic region leucine zipper	2.24667	68.6667	171.76	26.9267
BolK_3g48900	bZIP transcription factor;Basic region leucine zipper	0.51	4.79333	40.7067	14.73
BolK_7g38850	bZIP transcription factor;Basic region leucine zipper	0.03	0.723333	7.84667	2.3
BolK_5g07230	bHLH-MYC and R2R3-MYB transcription factors N-terminal;Helix-loop-helix DNA-binding domain	0.846667	0.43	1.11	7.4
BolK_5g54190	B3 DNA binding domain;B3 domain-containing protein At2g31720-like	5.10667	10.1933	11.3733	1.67667
BolK_5g08450	B3 DNA binding domain;AP2 domain	15.77	16.1933	38.13	1.67
BolK_3g72080	B3 DNA binding domain;AP2 domain	2.56	2.93	8.27667	1.30333
BolK_8g55340	B3 DNA binding domain;AP2 domain	3.25333	2.33667	7.21333	0.486667
BolK_4g01320	B3 DNA binding domain	0.226667	0	1.58	10.67
BolK_8g45590	B3 DNA binding domain	0.21	0.056667	2.08333	10.4933
BolK_6g27800	B3 DNA binding domain	0.06	0.133333	0.68	3.09
BolK_0g02520	B3 DNA binding domain	0.013333	0.01	0.04	2.73333
BolK_4g71450	B3 DNA binding domain	0.006667	0.036667	0.233333	1.98333
BolK_2g38450	B3 DNA binding domain	0.01	0	0.036667	1.55
BolK_7g42230	AUX/IAA family	5.82	81.77	52.59	18.0567
BolK_5g49000	AP2 domain	29.8233	26.7267	2.05667	10.86
BolK_8g33960	AP2 domain	0.67	2.53333	18.7833	8.54667
BolK_4g22080	AP2 domain	12.2067	22.2367	26.3233	6.97
BolK_7g42860	AP2 domain	14.4333	23.26	32.0733	5.47667
BolK_3g18240	AP2 domain	0	0.046667	0.103333	5.29333
BolK_9g06210	AP2 domain	0.206667	1.17	2.16	4.56667
BolK_4g34440	AP2 domain	0.27	0.61	0.246667	3.71333
BolK_5g12150	AP2 domain	0.163333	0.283333	0.033333	3.69667
BolK_9g62150	AP2 domain	0.09	1.45	0.753333	3.39667
BolK_3g72580	AP2 domain	4.54	4.71667	5.80333	1.82
BolK_5g19560	AP2 domain	2.65667	6.16	14.42	0.943333
BolK_1g40600	AP2 domain	0.056667	3.97333	7.2	0.743333
BolK_2g36860	AP2 domain	5.37667	5.99333	4.33	0.463333
BolK_6g50420	AP2 domain	1.44	1.53	13.52	0.316667
BolK_4g66970	ACT domain	51.5467	44.1733	1.14667	17.1967

## Sheet: Table S6
Table S6 Glucosinolate biosynthesis-related DEGs: curd_vs_peduncle
Gene ID	Description	CT	CM	CB	CT-P1	CM-P2	CB-P3
BolK_5g21990	BocUGT74B1	1.93667	2.94667	7.58	8.36667	28.3233	50.28
BolK_5g15450	BocSOT17	1.88667	1.57667	1.70333	1.69667	10.3667	9.44667
BolK_6g47200	BocSOT16-1	1.50667	4.34667	1.66333	0.28	0.336667	0.22
BolK_2g31760	BocSOT16-2	26.4333	76.8633	32.1133	18.5967	10.69	15.9767
BolK_6g47180	BocSOT18	2.81667	2.71667	3.20333	6.79333	16.69	25.6767
BolK_4g41640	BocCYP83A1	0.15	0.93	3.97	14.68	121.573	235.643
BolK_1g01200	BocCYP79B2	1.38	2.61333	0.68	0.193333	0.23	0.1
BolK_8g10480	BocCYP83B1	30.81	37.1833	28.6267	19.63	10.0667	4.01667
BolK_5g13250	BocCYP79F1	0	0.01	0.103333	0.67	27.75	26.59
BolK_2g06440	BocIMD1	0.123333	0.273333	0.99	2.94	19.0133	39.1067
BolK_2g60380	BocMAM1-1	0.023333	0	0.083333	0.283333	13.51	20.22
BolK_7g44830	BocMAM1-2	0	0.013333	0.01	2.39	13.26	19.9967
BolK_8g33310	BocBCAT3	14.5167	10.64	24.66	11.7833	9.81	21.7233
BolK_3g50290	BocBCAT4-1	0.016667	0	0	0.5	12.0433	8.41
BolK_5g43850	BocBCAT4-2	1.79	0.323333	0.526667	1.59667	37.0333	35.61
BolK_8g22410	BocBCAT1	9.70667	17.6533	31.35	5.14	15.17	11.5667
BolK_7g11460	BocSUR1	7.39333	12.76	13.2467	12.3167	70.1167	64.2167
BolK_4g04630	BocIPMI2	0.12	0.446667	2.26667	6.75333	33.3733	72.32

## Sheet: Table S7
Table S7 Phytohormone signaling DEGs related to peduncle development
Gene ID	Description	CT-P1	CM-P2	CB-P3
BolK_7g61350	BocFD	17.42	1.64	1.21667
BolK_7g30480	BocBSK2	32.3867	2.67667	12.9733
BolK_3g26150	BocPYL6	11.19	4.78	3.53
BolK_3g38140	BocPYL7	17.6667	12.1767	7.26667
BolK_6g35550	BocTIFY7-2	4.44333	10.1933	1.54
BolK_9g71050	BocLAX1	8.33333	41.62	17.7167
BolK_5g60050	BocGID1A	26.75	51.2567	20.0433
BolK_0g00320	BocIAA15	0.14	16.7867	1.60667
BolK_1g41000	BocIAA2	2.00333	31.39	16.71
BolK_7g61850	BocBEH2-2	8.52	36.52	13.36
BolK_1g02630	BocBEH2-1	6.19333	64.46	16.5967
BolK_7g30730	BocMYC3	21.77	39.8867	12.9467
BolK_1g05160	BocABF3	8.48333	117.997	24.6733
BolK_3g59570	BocTGA1	0.583333	27.26	1.18667
BolK_4g01820	BocJAR1	8.77333	94.6633	23.8933
BolK_8g42880	BocPIL6	15.5067	45.9867	21.26
BolK_6g32600	BocTIFY10B	3.67667	67.2167	2.49333
BolK_7g42680	BocEBF2	30.23	139.403	14.5167
BolK_2g28270	BocTIFY7-1	0.57	38.5067	12.22
BolK_2g30100	BocJAZ6	8.73333	60.0633	15.57
BolK_3g10440	BocSAUR20-2	0.793333	3.89	16.3833
BolK_8g50520	BocLAX2	62.85	25.6333	34.61
BolK_2g34960	BocLAX3	2.59667	3.32	32.0933
BolK_8g09650	BocAXR3-1	0.48	6.19333	23.74
BolK_8g60610	BocAXR3-2	1.27667	5.44	24.98
BolK_1g48780	BocIAA19-2	2.19	14.08	31.9267
BolK_5g49700	BocIAA19-1	59.85	60.6367	108.917
BolK_3g52380	BocIAA7-1	0.143333	3.67333	120.393
BolK_5g38920	BocIAA7-2	26.18	146.623	144.737
BolK_1g40960	BocIAA7-3	20.14	49.44	162.63
BolK_2g09150	BocSAUR20-1	0.316667	3.47333	17.17
BolK_2g09160	BocSAUR20-3	0.583333	7.92333	27.67
BolK_5g07030	BocRR4	6.82333	7.09333	17.4867
BolK_6g32650	BocRR15	3.64333	10.9	26.2333
BolK_3g62450	BocRR6	9.38667	27.7667	56.2367
BolK_8g27790	BocRR7	9.26667	7.73667	17.0167
BolK_2g12030	Cytokin-bind;FAD_binding_4	1.03	7.68	2.32	zeatin metabolism
BolK_7g15180	IPPT;IPT;AAA_33	0	2.01667	0.24
BolK_4g11940	UDPGT	0.053333	2.58667	8.03667
BolK_2g35380	UDPGT	2.71	46.1433	7.30667

## Sheet: Table S8
Table S8 Primer sequences for qRT-PCR analysis
Gene ID	Description	Forward (5'-3')	Reverse (5'-3')
BolK_1g10580	BocPAP2	CGAGATGGGTTAAACGAGAG	CATGATCCTCAGCTTCTTGC
BolK_2g28270	BocSAUR20	TATGTTATGTGCTCGGAACG	AAACTATCAGCGTAAGTGGC
BolK_6g32600	BocTIFY10B	ACCTTATTCTACAGCGGTCA	GCCTTGGGATAGAAGCAATC
BolK_2g60540	BocFUL	GGAGAAGAAAACGGGTCATC	GAAGAGAGTTTGGTTCCGTC
BolK_6g36610	BocAP1	AGATACTCTTACGCCGAGAG	GAGTTCCTTAGGGCTCATTG
BolK_1g58900	BocSEP2	CGTTGCATCAAGACACAGTA	TGTTGTTGATCACCACCTTC
BolK_3g09030	BocSEP1	TGACCTTCAAACCAAAGAGC	TGATGCGCATAGGAAACATT
BolK_3g23810	BocAS1	GTATGATACCGTCTTGCAGC	TCTCCCTTTGTCTACTCGTC
BolK_4g51100	BocSVP	GACAAGAGCCACCAACTAAG	CGCTTGTTCTCATCCATCAA
BolK_7g45370	BocTOC1	CCCTCACAATGAGCCTACTA	CCGTTGTTGTTAACCTCACT
BolK_5g15450	BocSOT17	CATGTTTTGGGCTACTGGAA	AAAGCTACAAAGCTTCACGA
BolK_5g21990	BocUGT74B1	GTTGCTTTTTGACTCACTGC	TTCCTCCTTCGCTCTATACC
Actin		GAATCCACGAGACAACATAT	AGGGAAGCAAGAATGGAAC

## Sheet: Table S9
Table S9 Primer sequences for subcellular localization analysis
Gene ID	Description	Forward (5'-3')	Reverse (5'-3')
BolK_2g60540	BocFUL	CACCATGGCTGGATCATGGGAAGGGGTAGGGTTC	TCACCATCCGCTCGAGTTCATTCGTCGTAGGGCG
BolK_1g58900	BocSEP2	CACCATGGCTGGATCATGGGAAGGGGAAGGGTAG	TCACCATCCGCTCGAGCCCCATTTGCAAAGTGGGATC
BolK_6g36610	BocAP1	CACCATGGCTGGATCATGGGAAGGGGTAGGGTTC	TCACCATCCGCTCGAGTGCGGCAAAGCAGCCAAG
